# Supplementary material for: Characterising the shared genetic determinants of bipolar disorder, schizophrenia and risk-taking
Source: Transl Psychiatry. 2021 Sep 8;11:466. doi: 10.1038/s41398-021-01576-4 (PMC8426401; doi:10.1038/s41398-021-01576-4)
Supplement: Supplementary file 2 — Supplementary Tables [file 41398_2021_1576_MOESM2_ESM.xlsx]

## Sheet: Index
Table	Contents
Supplementary Table 1	Bivariate MiXeR analysis
Supplementary Table 2	Shared loci between bipolar disorder and each of risk-taking and risky behaviours at conjFDR<0.05
Supplementary Table 3	Shared loci between schizophrenia and each of risk-taking and risky behaviours at conjFDR<0.05
Supplementary Table 4	Genes mapped to loci jointly associated with BIP and risky behaviours at conjFDR<0.05
Supplementary Table 5	Genes mapped to loci jointly associated with BIP and risk-taking at conjFDR<0.05
Supplementary Table 6	Gene ontology analysis for genes mapped to loci jointly associated with BIP and each of risk-taking and risky behaviours at conjFDR<0.05
Supplementary Table 7	ConsensusPathDB analysis for genes mapped to loci jointly associated with BIP and each of risk-taking and risky behaviours at conjFDR<0.05
Supplementary Table 8	Genes mapped to lead SNPs jointly associated with SCZ and risk-taking at conjFDR<0.05
Supplementary Table 9	Genes mapped to loci jointly associated with SCZ and risky behaviours at conjFDR<0.05
Supplementary Table 10	Gene ontology gene-set analysis for mapped genes for SCZ and each of risk-taking and risky behaviours at conjFDR<0.05
Supplementary Table 11	ConsensusPathDB analysis for genes nearest independent genomic loci associated with SCZ and each of risk-taking and risky behaviours at conjFDR<0.05
Supplementary Table 12	All candidate SNPs in loci shared between bipolar and risk-taking
Supplementary Table 13	All candidate SNPs in loci shared between bipolar disorder and risky behaviours
Supplementary Table 14	All candidate SNPs in loci shared between schizophrenia and risk-taking
Supplementary Table 15	All candidate SNPs in loci shared between schizophrenia and risky behaviours

## Sheet: Table S1
Cross-trait analysis with the MiXeR model for risk-taking, risky behaviour, schizophrenia (SCZ) and bipolar disorder (BIP)
Bivariate MiXeR estimates for schizophrenia (SCZ) and bipolar disorder (BIP) with risk-taking and risky behaviours. pi1, pi2, p12, are polygenicity specific for trait1, trait2 and shared polygenicity, respectively. nc1@p9, nc2@p9 and nc12@p9 are the number of causal variants specific for trait1, trait2 and the overlap, respectively. rho_beta, correlation of effect sizes within the shared polygeni…
trait1	trait2	dice (mean)	dice (std)	pi1 (mean)	pi1 (std)	pi2 (mean)	pi2 (std)	pi12 (mean)	pi12 (std)	nc1@p9 (mean)	nc1@p9 (std)	nc2@p9 (mean)	nc2@p9 (std)	nc12@p9 (mean)	nc12@p9 (std)	rho_zero (mean)	rho_zero (std)	rho_beta (mean)	rho_beta (std)	rg (mean)	rg (std)	fraction_concordant_within_shared (mean)	fraction_concordant_within_shared (std)	best_vs_min_AIC	best_vs_max_AIC
Risk-taking	SCZ	0.876686	0.044541	0.000605571	0.00017803	0.000242573	0.00019843	0.00300489	0.00015997	1900	600	800	600	9600	500	0.0211096	0.00216305	0.271715	0.0146096	0.238084	0.00698682	0.587602	0.00484503	6.09255	-0.308768
Risky behaviours	SCZ	0.822177	0.0573362	0.000714065	0.000215324	0.000480039	0.000194044	0.00276742	0.000219108	2300	700	1500	600	8800	700	0.0192094	0.00272719	0.230281	0.0172564	0.188632	0.0071443	0.573977	0.00564743	15.0768	1.05152
Risk-taking	BIP	0.648714	0.195232	0.00158083	0.000616054	0.000643568	0.000622207	0.0020623	0.000629549	5000	2000	2100	2000	6600	2000	0.0246203	0.00230544	0.588179	0.236595	0.339637	0.00745385	0.720426	0.119677	-0.0439808	-0.193726
Risky behaviours	BIP	0.748829	0.0616255	0.00117261	0.000186173	0.000381172	0.000206833	0.00232469	0.000219803	3700	600	1200	700	7400	700	0.0199386	0.00209136	0.331642	0.0339702	0.248428	0.0067996	0.607679	0.0115402	5.53561	0.434451

## Sheet: Table S2
Distinct genomic loci jointly associated with both BIP and each of risk-taking and risky behaviours at conjFDR<0.05
The most strongly associated lead SNPs in independent genomic loci are shown after merging regions < 250 KB apart into a single locus. ANNOVAR = functional variant classification based on position in or outside of a gene; CADD = Combined Annotation-Dependent depletion score, which predicts how deleterious the SNP effect is on protein structure/function (higher scores indicate more deleterious); R…
BIP & risk-taking
locusnum	CHR	LEAD_SNP	LEAD_BP	MinBP	MaxBP	FDR	A1	A2	Zscore_Risk	Zscore_BP	nearestGene	dist	func	CADD	RDB	minChrState	posMapFilt	eqtlMapFilt	ciMapFilt	PVAL_in_Risk	BETA_in_Risk	SE_in_Risk	PVAL_in_BIP	OR_in_BP	SE_in_BP	concordant	In_Risk	In_BIP	In_conj_riskbehaviours_BIP	In_conj_Risk-taking_SCZ	In_conj_Riskbehaviour_SCZ
1	1	rs1746662	33337632	33225668	33440811	0.0156861	T	C	4.18180811367	3.78843	FNDC5	0	intronic	13.09	5	1	1	1	0	2.892e-05	0.01145	0.00274	0.0001516	1.04697	0.0121	TRUE	TRUE	TRUE
2	1	rs12138864	33803148	33761014	33878554	0.0194262	T	C	4.78770426182	3.69859	PHC2	0	intronic	1.664	1f	2	1	0	0	1.687e-06	0.01011	0.00211	0.0002168	0.9659	0.0094	TRUE	TRUE	TRUE	TRUE
3	1	rs12096927	42841841	42638163	42881680	0.0329606	T	C	4.53482963506	3.4669	RIMKLA	4624	intergenic	10.66	6	14	1	1	0	5.765e-06	0.01282	0.00283	0.0005265	0.95619	0.0129	TRUE	TRUE
4	1	rs2367724	44107428	44029353	44196945	0.0386454	T	C	-3.4971257986	-3.6478	KDM4A	8400	intergenic	1.168	6	5	1	1	0	0.0004703	-0.0078	0.00223	0.0002645	1.03676	0.0099	TRUE		TRUE	TRUE	TRUE	TRUE
5	1	rs1417364	52263082	52261130	52345489	0.0413597	A	G	3.46863994674	3.56303	NRD1:RP4-657D16.3	00:00:00	ncRNA_intronic	1.011	NA	4	1	0	0	0.0005231	0.01225	0.00353	0.0003666	0.94412	0.0161	TRUE
6	1	rs182823	61680266	61671468	61743723	0.0479798	T	C	3.56961958155	-3.29515	NFIA	0	intronic	2.706	6	5	1	0	0	0.0003575	0.00755	0.00212	0.0009837	-1.03231	0.0096			TRUE	TRUE
7	1	rs11210099	73429567	73275828	74077588	0.000821182	T	C	5.20064323258	4.86544	KRT8P21	140907	intergenic	5.637	6	5	0	0	0	1.986e-07	0.0109	0.0021	1.142e-06	1.04687	0.0094	TRUE		TRUE		TRUE	TRUE
8	1	rs34194740	182658151	182658151	182668043	0.0360856	T	C	3.52386554744	3.65389	RGS8	4439	intergenic	2.079	5	5	1	0	0	0.0004253	0.00781	0.00222	0.0002583	1.03832	0.0103	TRUE
9	1	rs823130	205714372	205646278	205799987	0.0133362	T	C	3.92328422184	3.9117	NUCKS1	0	intronic	1.388	5	2	1	1	0	8.735e-05	0.00829	0.00211	9.165e-05	0.96358	0.0095	TRUE	TRUE	TRUE	TRUE
10	1	rs4146671	243505047	243503764	243579112	0.0342805	A	G	6.0937440033	3.44908	SDCCAG8	0	intronic	6.009	7	4	1	0	0	1.103e-09	0.01346	0.00221	0.0005625	0.96686	0.0098	TRUE	TRUE		TRUE	TRUE	TRUE
11	1	rs35039660	244278121	244269227	244278121	0.0494753	T	C	-3.39340300506	-3.66236	RN7SL148P	10610	intergenic	20.9	5	5	0	0	0	0.0006903	-0.01499	0.00442	0.0002499	0.92728	0.0206	TRUE	TRUE
12	2	rs11124327	22450730	22430795	22606275	0.0184861	T	C	4.47753457837	3.71914	RNA5SP87	111027	ncRNA_intronic	2.344	7	9	0	0	0	7.551e-06	0.00942	0.0021	0.0001999	0.96561	0.0094	TRUE		TRUE		TRUE	TRUE
13	2	rs35605321	27038638	26961166	27119655	0.0401058	T	G	-3.65478259814	-3.37787	CDKN2AIPNLP2	11398	intergenic	0.827	5	5	0	1	0	0.0002574	-0.00773	0.00211	0.0007305	1.03386	0.0099	TRUE		TRUE		TRUE	TRUE
14	2	rs2194464	31328651	31289589	31342528	0.0416172	T	C	-3.63377911127	-3.36161	GALNT14	0	intronic	1.99	NA	5	1	0	0	0.0002793	-0.00767	0.00211	0.0007749	1.03221	0.0094	TRUE
15	2	rs55951536	44770733	44623433	44893134	0.0272501	T	C	4.00548638035	3.5518	CAMKMT	0	intronic	1.46	5	5	1	0	0	6.189e-05	0.00958	0.00239	0.0003826	0.96329	0.0105	TRUE	TRUE	TRUE
16	2	rs7591022	55151266	55112199	55151959	0.0157575	T	C	3.93751437874	3.78664	EML6	0	intronic	0.056	5	5	1	1	0	8.233e-05	0.00886	0.00225	0.0001527	1.03852	0.01	TRUE
17	2	rs1433309	104059283	104056454	104380545	0.0376698	A	G	-3.55883743136	-3.44593	AC108051.1	458395	intergenic	4.706	7	7	0	0	0	0.0003725	-0.0075	0.00211	0.0005691	1.03314	0.0095	TRUE		TRUE	TRUE
18	2	rs73041394	185479385	185395223	185938738	0.00876117	A	G	-4.09046994416	-4.02982	ZNF804A	0	intronic	9.689	6	5	1	0	0	4.305e-05	-0.00977	0.00239	5.582e-05	0.9582	0.0106	TRUE		TRUE		TRUE	TRUE
19	2	rs62215412	210255062	210148311	210388253	0.0203247	A	G	-3.75694540791	-3.68422	MAP2	33719	intergenic	1.796	6	5	0	0	0	0.000172	-0.00864	0.0023	0.0002294	1.03915	0.0104	TRUE
20	2	rs2047134	225347713	225334070	225467840	0.0355495	A	C	3.53048406563	3.98185	CUL3	0	intronic	2.157	6	4	1	0	0	0.0004148	0.00794	0.00225	6.838e-05	1.04029	0.0099	TRUE	TRUE		TRUE	TRUE	TRUE
21	3	rs1288974	71128028	71127045	71158354	0.0431236	A	G	3.534530686	-3.39416	FOXP1	0	intronic	1.113	6	2	1	0	0	0.0004085	0.00876	0.00248	0.0006884	-1.0379	0.011		TRUE
22	3	rs9831123	85052150	84841679	85789644	0.00114457	T	C	4.9365172648	4.76948	CADM2	0	intronic	0.768	6	5	1	1	0	7.953e-07	0.01035	0.0021	1.847e-06	0.95628	0.0094	TRUE	TRUE	TRUE	TRUE	TRUE	TRUE
23	3	rs9681407	87210062	87127019	87371474	0.0252809	T	C	-3.92939458214	-3.58413	MIR4795	65276	intergenic	0.147	7	5	0	0	0	8.516e-05	-0.00882	0.00225	0.0003382	1.03666	0.01	TRUE	TRUE
24	3	rs4857445	94190737	94027330	94229614	0.0497804	A	G	-3.5746475469	-3.27812	ARMC10P1	34872	intergenic	4.978	7	5	0	0	0	0.0003507	-0.00785	0.0022	0.001045	1.03386	0.0102	TRUE		TRUE	TRUE
25	3	rs836927	107201428	107169235	107228565	0.0262748	A	C	3.65309333203	-3.89234	RP11-115H18.1	18668	intergenic	0.65	7	5	0	0	0	0.0002591	0.00777	0.00213	9.928e-05	-1.03759	0.0095			TRUE		TRUE	TRUE
26	3	rs326359	107820619	107754562	107955515	0.00255212	A	G	4.52425016757	5.06967	CD47	10746	intergenic	0.077	NA	2	0	0	0	6.061e-06	0.00952	0.0021	3.985e-07	0.95332	0.0094	TRUE		TRUE		TRUE	TRUE
27	3	rs12054405	139446347	139385396	139475424	0.0342453	A	G	-3.65900135664	3.44951	NMNAT3	49487	intergenic	6.115	5	5	0	0	0	0.0002532	-0.01134	0.0031	0.0005616	-0.95437	0.0135
28	3	rs359544	155268588	155268588	155568978	0.0260303	T	C	3.65658267405	3.90353	PLCH1	0	intronic	0.139	NA	4	1	1	0	0.0002556	0.01047	0.00286	9.48e-05	0.95113	0.0128	TRUE
29	3	rs4350923	163721718	163544558	164055938	0.0153095	T	C	-3.91498454211	-3.79846	MIR1263	167540	intergenic	4.665	7	5	0	0	0	9.041e-05	-0.0082	0.00209	0.0001456	0.96522	0.0093	TRUE
30	3	rs4434184	181422854	181335796	181427408	0.0122897	A	G	-6.41160026869	-3.891	SOX2-OT	0	ncRNA_intronic	20.3	3a	1	1	0	0	1.44e-10	-0.01751	0.00273	9.983e-05	0.95304	0.0124	TRUE	TRUE	TRUE
31	4	rs535066	46240287	46191375	46361545	0.00109303	T	G	4.93393322906	4.78253	GABRA2	10156	intergenic	0.33	6	15	0	1	0	8.059e-07	0.01042	0.00211	1.731e-06	0.9559	0.0094	TRUE	TRUE		TRUE	TRUE	TRUE
32	4	rs2647256	106201556	106061534	106417856	0.00243964	T	C	6.28370395126	4.52429	TET2	582	downstream	3.36	NA	5	1	0	0	3.306e-10	0.01679	0.00267	6.06e-06	1.05338	0.0115	TRUE	TRUE	TRUE	TRUE
33	4	rs11737121	147268639	147216084	147438019	0.0246309	A	G	-3.67970927677	-4.29373	SLC10A7	0	intronic	3.377	6	5	1	0	0	0.0002335	-0.01073	0.00292	1.757e-05	1.05876	0.0133	TRUE		TRUE
34	4	rs7696225	186782340	186764747	186789610	0.0439989	A	C	-3.94875104645	-3.33585	SORBS2	0	intronic	4.675	7	5	1	1	0	7.856e-05	-0.0092	0.00233	0.0008504	0.96464	0.0108	TRUE
35	5	rs201587781	49478612	49442082	49775649	0.0416832	A	G	3.97080563439	3.3609	EMB	213413	intergenic	6.285	7	7	0	0	0	7.163e-05	0.01755	0.00442	0.0007769	0.91074	0.0278	TRUE			TRUE	TRUE	TRUE
36	5	rs13163662	113756805	113733109	113769835	0.0352108	A	G	-3.53466010248	4.08278	KCNN2	0	intronic	0.777	7	5	1	0	0	0.0004083	-0.00826	0.00234	4.45e-05	-0.9582	0.0105
37	5	rs13169274	137855305	137838122	137948140	0.00495267	T	C	-4.42415609447	-4.25948	ETF1	0	intronic	1.375	7	4	1	1	0	9.682e-06	-0.00928	0.0021	2.049e-05	0.96069	0.0094	TRUE	TRUE	TRUE		TRUE	TRUE
38	5	rs76157183	145833478	145809003	145912319	0.00960664	T	C	4.05173144811	4.42852	TCERG1	0	intronic	0.081	7	4	1	0	0	5.084e-05	0.0175	0.00432	9.488e-06	0.91759	0.0194	TRUE
39	5	rs10053762	152276650	152181095	152329944	0.0255431	A	C	-3.69894207437	-3.57984	AC091969.1	0	ncRNA_intronic	5.057	7	9	0	0	0	0.0002165	-0.00809	0.00219	0.0003438	0.96561	0.0098	TRUE		TRUE	TRUE	TRUE	TRUE
40	5	rs2195450	152871009	152869624	152890881	0.0420076	A	G	4.53685254662	3.3574	GRIA1	0	intronic	16.32	NA	1	1	0	0	5.71e-06	0.01107	0.00244	0.0007868	0.96377	0.011	TRUE
41	5	rs10068495	158232847	158165641	158340872	0.0391273	A	G	-3.74374174812	-3.38899	EBF1	0	intronic	1.282	7	4	1	0	0	0.0001813	-0.00925	0.00247	0.0007015	0.96348	0.011	TRUE		TRUE
42	6	rs7746199	27261324	25182925	31870326	2.3546e-05	T	C	-5.79174222794	-5.67363	POM121L2	0	intronic	0.879	1f	1	1	1	0	6.966e-09	-0.01542	0.00266	1.398e-08	1.07466	0.0127	TRUE	TRUE	TRUE	TRUE	TRUE	TRUE
43	6	rs852944	72164390	72090420	72242240	0.0270884	T	C	-3.64145644049	3.56511	LINC00472	33917	ncRNA_intronic	0.803	6	5	0	0	0	0.0002711	-0.00772	0.00212	0.0003637	-0.96696	0.0094			TRUE
44	6	rs1487445	98565211	98310291	98792109	0.00362724	T	C	4.40599374845	7.97827	RP11-436D23.1	0	ncRNA_intronic	3.269	5	7	0	0	0	1.053e-05	0.00923	0.0021	1.484e-15	0.92849	0.0093	TRUE	TRUE	TRUE	TRUE		TRUE
45	6	rs7739294	117786542	117765313	117813269	0.0287345	T	C	3.61781554998	3.59117	GOPC:DCBLD1	00:00:00	intergenic	7.626	5	5	1	1	0	0.0002971	0.00832	0.0023	0.0003292	0.96435	0.0101	TRUE
46	6	rs6557271	153437735	153367613	153450489	0.00601847	T	C	4.22693125921	4.52007	RGS17	0	intronic	3.937	7	5	1	1	0	2.369e-05	0.00964	0.00228	6.182e-06	1.04676	0.0101	TRUE		TRUE
47	7	rs11768212	1992582	1860733	2110850	0.0159371	A	C	-3.96891707455	-3.78212	MAD1L1	0	intronic	2.047	5	4	1	0	0	7.22e-05	-0.01016	0.00256	0.0001555	0.95877	0.0111	TRUE		TRUE	TRUE		TRUE
48	7	rs117450257	100446237	100342672	100524187	0.00553852	A	G	-4.25806933631	-4.70194	SLC12A9	0	ncRNA_intronic	0.142	7	5	1	1	0	2.062e-05	-0.02314	0.00543	2.577e-06	0.89592	0.0234	TRUE		TRUE
49	7	rs2470943	104583843	104579775	104812129	0.00876527	A	G	4.08747162239	4.03045	LINC01004	6918	ncRNA_intronic	0.136	4	1	0	1	0	4.361e-05	0.00873	0.00214	5.567e-05	0.96204	0.0096	TRUE	TRUE	TRUE		TRUE	TRUE
50	7	rs10251192	115026459	114940147	115117353	0.000248113	T	C	-5.20576405648	-5.29533	AC068610.5	155049	intergenic	0.454	7	14	0	0	0	1.932e-07	-0.01096	0.00211	1.188e-07	1.05295	0.0097	TRUE	TRUE		TRUE	TRUE	TRUE
51	7	rs7785663	137070298	137039670	137085250	0.0206039	A	G	-4.17022429158	-3.6727	DGKI	0	UTR3	1.573	6	5	1	0	0	3.043e-05	-0.00907	0.00218	0.00024	1.03707	0.0099	TRUE		TRUE		TRUE	TRUE
52	7	rs80274100	140122339	140116033	140182514	0.0277331	A	G	3.63221394046	3.79423	RAB19	0	intronic	3.879	6	4	1	1	0	0.000281	0.00841	0.00231	0.0001481	1.03987	0.0103	TRUE		TRUE	TRUE
53	8	rs2924726	4842010	4834230	4842010	0.0377737	A	G	3.50623134312	3.77925	CSMD1	0	intronic	0.301	7	5	1	0	0	0.0004545	0.0079	0.00225	0.0001573	0.96223	0.0102	TRUE
54	8	rs73207111	9682922	9306087	10006664	0.00312977	A	G	4.45564843812	4.73339	TNKS	43065	intergenic	0.102	6	14	0	0	0	8.364e-06	0.01721	0.00386	2.208e-06	0.92247	0.017	TRUE	TRUE	TRUE	TRUE	TRUE	TRUE
55	8	rs10106054	16991254	16991254	16996435	0.0408275	A	G	-3.47424135396	-3.53228	MICU3	11100	ncRNA_intronic	1.331	6	5	0	0	0	0.0005123	-0.00777	0.00224	0.000412	0.96358	0.0105	TRUE
56	8	rs78035175	26093490	26083293	26106100	0.0120602	A	G	-3.96378725599	3.99557	PPP2R2A	55516	intergenic	2.561	5	5	0	0	0	7.377e-05	-0.02276	0.00574	6.454e-05	-0.90384	0.0253
57	8	rs16883443	34884281	34792116	34884281	0.0465355	T	G	3.4199614951	3.66175	RP11-258J10.1	161964	intergenic	0.311	6	5	0	0	0	0.0006263	0.00717	0.0021	0.0002505	1.03521	0.0094	TRUE		TRUE
58	8	rs11777067	38298647	38014429	38310910	0.0162695	T	C	-3.84510668655	-3.84592	FGFR1	0	intronic	4.414	1f	2	1	1	0	0.0001205	-0.00955	0.00248	0.0001201	1.04436	0.0113	TRUE		TRUE	TRUE	TRUE	TRUE
59	8	rs10957894	51291872	51182386	51327229	0.0311022	A	G	-3.75104370107	-3.49346	SNTG1	0	intronic	1.865	7	5	1	0	0	0.0001761	-0.00786	0.00209	0.0004768	1.03365	0.0095	TRUE
60	8	rs7813444	65437506	65437506	65499486	0.00675991	A	G	4.45233880863	4.13529	RP11-21C4.1	49356	intergenic	5.147	6	9	0	0	0	8.494e-06	0.01045	0.00235	3.545e-05	1.04404	0.0104	TRUE	TRUE		TRUE	TRUE	TRUE
61	8	rs28716374	93030411	92976563	93180965	0.0186929	T	G	-3.80816826445	-3.71463	RUNX1T1	0	intronic	4.108	4	1	1	1	0	0.00014	-0.00953	0.0025	0.0002035	1.04467	0.0118	TRUE		TRUE	TRUE
62	8	rs7011741	110812770	110805408	110825738	0.0440351	A	G	3.98669522841	3.33545	SYBU	108749	intergenic	1.473	7	9	0	0	0	6.7e-05	0.00877	0.0022	0.0008516	0.96802	0.0097	TRUE
63	8	rs34853464	143363277	143363229	143404118	0.00426142	T	C	5.11370534256	4.31821	TSNARE1	0	intronic	1.066	5	4	1	1	0	3.159e-07	0.01072	0.0021	1.573e-05	1.04185	0.0095	TRUE		TRUE	TRUE	TRUE	TRUE
64	9	rs6474852	14738019	14735064	14750778	0.0214426	A	G	-3.85274712086	-3.65538	FREM1	0	intronic	3.963	5	4	1	1	0	0.0001168	-0.00896	0.00232	0.0002568	0.96108	0.0109	TRUE
65	9	rs10967586	26895808	26757269	26941604	0.0432359	A	G	-3.44956044957	-3.90602	RN7SL100P	0	ncRNA_exonic	8.629	6	5	1	1	0	0.0005615	-0.01224	0.00355	9.383e-05	0.94082	0.0156	TRUE				TRUE	TRUE
66	9	rs10821122	96157754	96120842	96179785	0.0213932	T	C	-3.73569157406	-3.76164	RNU6-829P	19804	intergenic	0.29	6	5	0	0	0	0.0001872	-0.00782	0.00209	0.0001688	1.03593	0.0094	TRUE		TRUE		TRUE	TRUE
67	10	rs9888039	56657419	56629277	56706723	0.0278288	T	C	-3.63084025842	-3.71876	PCDH15	0	intronic	1.03	6	15	1	0	0	0.0002825	-0.00828	0.00228	0.0002002	1.03832	0.0101	TRUE			TRUE
68	10	rs7085104	104628873	104571436	104962011	0.010812	A	G	-4.04844067145	3.94368	C10orf32-ASMT	0	intronic	8.184	5	1	1	1	0	5.156e-05	-0.00908	0.00224	8.024e-05	-1.03925	0.0098			TRUE	TRUE	TRUE	TRUE
69	10	rs12761679	106512727	106455520	106560225	0.00407139	A	C	4.60387571775	4.33539	SORCS3	0	intronic	4.168	6	7	1	0	0	4.147e-06	0.01063	0.00231	1.455e-05	1.04739	0.0107	TRUE		TRUE		TRUE	TRUE
70	10	rs12359871	127111493	127109984	127132024	0.037769	T	C	-3.50746374196	-3.52399	RPS27P18	50761	intergenic	0.897	7	9	0	0	0	0.0004524	-0.0126	0.00359	0.0004251	0.93998	0.0176	TRUE
71	11	rs10082688	13266951	13230633	13350131	0.00469939	T	C	4.31667097109	4.27999	ARNTL	31247	intergenic	0.164	7	5	0	0	0	1.584e-05	0.00906	0.0021	1.869e-05	0.96021	0.0095	TRUE	TRUE	TRUE	TRUE
72	11	rs11038655	45807100	45780039	45914046	0.010136	T	C	4.17354226119	-3.97008	CTD-2210P24.4	13190	intergenic	1.134	7	9	0	0	0	2.999e-05	0.01645	0.00394	7.185e-05	-0.9337	0.0173			TRUE		TRUE	TRUE
73	11	rs11227478	66173400	66066349	66673079	0.00132025	A	G	-4.83792746576	-4.7259	RNU1-84P	12316	intergenic	0.314	5	5	0	1	1	1.312e-06	-0.01264	0.00261	2.291e-06	1.05686	0.0117	TRUE		TRUE
74	11	rs4988321	68174189	68174189	68174189	0.0204343	A	G	-3.75477104847	3.68961	LRP5	0	exonic	24.4	5	4	1	0	0	0.0001735	-0.01819	0.00484	0.0002246	-0.92072	0.0224
75	11	rs10831015	88264454	88263465	88275316	0.0222191	A	C	3.96961121355	3.6407	GRM5	0	intronic	2.105	6	5	1	0	0	7.199e-05	0.00885	0.00223	0.0002719	1.03935	0.0106	TRUE
76	11	rs12792879	99170228	99039188	99180551	0.0179747	T	C	-4.01629597309	-3.7305	CNTN5	0	intronic	6.151	7	9	1	0	0	5.912e-05	-0.01016	0.00253	0.0001911	1.04404	0.0115	TRUE
77	12	rs61909095	2301189	2285731	2420526	0.00108119	T	C	-4.79435383862	-7.74662	CACNA1C	0	intronic	0.134	3a	2	1	0	0	1.632e-06	-0.01032	0.00215	9.437e-15	0.92756	0.0097	TRUE	TRUE	TRUE	TRUE	TRUE	TRUE
78	12	rs10842271	24233843	24188598	24267891	0.0314488	T	C	-3.58075713158	-3.53356	SOX5	129876	intergenic	0.828	5	2	0	0	0	0.0003426	-0.00768	0.00214	0.00041	0.96735	0.0094	TRUE
79	12	rs7959452	69735492	69635983	69790495	0.0461324	A	G	3.42358904958	3.69063	LYZ	6628	intergenic	0.238	5	2	1	1	0	0.000618	0.00718	0.0021	0.0002237	1.0351	0.0094	TRUE		TRUE
80	12	rs11178282	70941195	70941195	70941195	0.0447512	T	C	3.5387016731	3.36386	PTPRB	0	intronic	2.517	7	4	1	0	1	0.0004021	0.01293	0.00365	0.0007686	1.05548	0.016	TRUE
81	12	rs3764002	108618630	108609634	108629780	0.0248988	T	C	-3.89727782028	-3.59038	WSCD2	0	exonic	28.1	7	4	1	0	0	9.728e-05	-0.00933	0.00239	0.0003302	1.03915	0.0107	TRUE	TRUE		TRUE	TRUE	TRUE
82	13	rs3885907	31314455	31254866	31337877	0.00525605	A	C	-4.50316139651	-4.23535	ALOX5AP	0	intronic	2.167	4	1	1	1	0	6.695e-06	-0.00952	0.00211	2.282e-05	1.0405	0.0094	TRUE
83	13	rs7139704	47726258	47696642	47730766	0.0210304	A	G	3.7942339256	3.66329	GNG5P5	154958	intergenic	3.015	7	7	0	0	0	0.0001481	0.00953	0.00251	0.000249	1.04227	0.0113	TRUE
84	14	rs34012672	33394294	33391029	33434018	0.00405219	T	C	-4.36850491916	-4.36573	NPAS3	9844	intergenic	0.679	6	9	1	0	0	1.251e-05	-0.01284	0.00294	1.267e-05	1.06088	0.0135	TRUE		TRUE
85	14	rs3007061	47238606	47238606	47238780	0.024618	T	C	-3.67992779854	-3.65779	MDGA2	70219	intergenic	7.074	3a	7	0	0	0	0.0002333	-0.00793	0.00215	0.0002544	0.96445	0.0099	TRUE		TRUE
86	14	rs8005321	62458832	62421822	62497042	0.00861094	T	G	-4.09399688954	-4.25028	SYT16	0	intronic	0.328	5	1	1	0	0	4.24e-05	-0.0086	0.0021	2.135e-05	1.0405	0.0093	TRUE
87	14	rs72703614	89860386	89837343	89896614	0.0131486	A	G	-4.17636837992	-3.86192	FOXN3	0	intronic	2.671	6	2	1	0	0	2.962e-05	-0.01064	0.00255	0.0001125	1.0453	0.0115	TRUE	TRUE
88	14	rs12892189	104319989	103849715	104528302	0.00064606	A	C	5.16549768234	4.93083	LINC00637	0	ncRNA_intronic	1.945	7	5	1	1	0	2.398e-07	0.01137	0.0022	8.188e-07	0.95247	0.0099	TRUE	TRUE	TRUE	TRUE	TRUE	TRUE
89	15	rs4924675	42681057	42440165	42867649	0.00640006	A	G	4.38273246843	4.15697	CAPN3	0	ncRNA_intronic	9.506	1f	4	1	1	0	1.172e-05	0.01632	0.00372	3.225e-05	0.93314	0.0167	TRUE		TRUE		TRUE	TRUE
90	15	rs4327001	74010301	74010301	74062710	0.00997325	A	G	4.0373430005	4.07915	CD276	3441	intergenic	0.511	2a	5	1	1	0	5.406e-05	0.0086	0.00213	4.52e-05	0.96089	0.0098	TRUE	TRUE	TRUE
91	15	rs12442456	78751962	78751962	78907736	0.0220683	T	G	4.21174991227	-3.64355	IREB2	0	intronic	0.003	5	4	1	1	0	2.534e-05	0.01286	0.00305	0.0002689	-1.05201	0.0139					TRUE	TRUE
92	15	rs2071382	91428197	91403674	91439417	0.000522483	T	C	-5.00517949868	-5.48093	FES	0	intronic	10.02	5	1	1	1	0	5.581e-07	-0.01049	0.0021	4.231e-08	0.94847	0.0097	TRUE		TRUE	TRUE	TRUE	TRUE
93	16	rs6500948	7371458	7324960	7417203	0.0280239	A	G	-3.82457098399	-3.53903	RBFOX1	0	intronic	0.174	6	5	1	0	0	0.000131	-0.01033	0.0027	0.0004016	1.04404	0.0122	TRUE			TRUE	TRUE	TRUE
94	16	rs2352759	10215483	10206652	10216024	0.0248552	T	C	4.0674519749	3.59109	GRIN2A	0	intronic	7.461	4	2	1	1	0	4.753e-05	0.00852	0.00209	0.0003293	0.96705	0.0093	TRUE	TRUE	TRUE
95	16	rs62029337	23820102	23820102	23824628	0.0296888	T	C	3.60404730145	4.03861	PRKCB	27219	intergenic	1.578	6	5	0	0	0	0.0003133	0.01114	0.00309	5.377e-05	0.94516	0.014	TRUE		TRUE
96	16	rs55910718	58366306	58366306	58417588	0.0452598	T	C	3.7805218233	3.32214	GINS3	0	NA	3.196	5	5	1	0	0	0.0001565	0.01026	0.00271	0.0008933	0.9581	0.0129	TRUE
97	17	rs7219635	1270427	1236150	1316931	0.0120796	T	C	-3.96317346885	-4.51332	YWHAE	0	intronic	1.062	2b	2	1	0	0	7.396e-05	-0.00866	0.00219	6.382e-06	1.04509	0.0098	TRUE				TRUE	TRUE
98	17	rs112562460	61377135	61043405	61528361	0.0375042	T	C	3.74513054255	3.40922	TANC2	0	ncRNA_intronic	4.807	7	5	1	1	0	0.0001803	0.00993	0.00265	0.0006515	1.04102	0.0118	TRUE
99	18	rs9636107	53200117	53195249	53200117	0.0259466	A	G	-5.30414871894	-3.57323	TCF4	0	intronic	5.047	5	5	1	0	0	1.132e-07	-0.01113	0.0021	0.0003526	0.96735	0.0093	TRUE	TRUE	TRUE		TRUE	TRUE
100	18	rs12928	77663863	77663863	77683132	0.0339542	A	G	-3.61851354007	-3.45309	PQLC1	0	UTR3	1.618	NA	4	1	1	0	0.0002963	-0.00772	0.00213	0.0005542	0.96638	0.0099	TRUE
101	19	rs1736182	2798686	2742040	2821030	0.0177141	T	G	3.81154662452	-4.18569	THOP1	0	intronic	2.645	5	3	1	1	0	0.0001381	0.00873	0.00229	2.843e-05	-0.95743	0.0104
102	19	rs2304204	50169020	50106208	50182697	0.0392022	T	C	3.79999329998	3.38806	IRF3:BCL2L12	00:00:00	UTR5	11.47	NA	1	1	1	0	0.0001447	0.00925	0.00244	0.0007039	1.0379	0.011	TRUE				TRUE	TRUE
103	20	rs1291112	35500151	35305514	35500151	0.0288971	T	C	-3.61547275992	-3.88507	RN7SL156P	1357	intergenic	12.07	4	2	1	0	0	0.0002998	-0.01202	0.00333	0.0001023	0.94403	0.0148	TRUE		TRUE
104	20	rs12624433	44680853	44673546	44747947	0.0256467	A	G	3.66246488839	4.63254	SLC12A5	0	intronic	4.235	2a	4	1	1	0	0.0002498	0.00881	0.00241	3.612e-06	0.95151	0.0107	TRUE		TRUE
105	22	rs404060	20164360	20148367	20169499	0.0360344	T	C	-3.61573209188	3.42744	XXbac-B444P24.8	21891	intergenic	2.014	1f	4	0	1	0	0.0002995	-0.00763	0.00211	0.0006093	-1.03345	0.0096
106	22	rs13055562	51133518	51117137	51133518	0.0343754	A	G	3.54494165564	3.93283	SHANK3	0	intronic	2.373	5	4	1	0	0	0.0003927	0.00743	0.0021	8.395e-05	0.96271	0.0097	TRUE
BIP & risky behaviours
locusnum	CHR	LEAD_SNP	LEAD_BP	MinBP	MaxBP	FDR	A1	A2	Z_in_Risk	Z_in_BIP	nearestGene	dist	func	CADD	RDB	minChrState	posMapFilt	eqtlMapFilt	ciMapFilt	PVAL_in_Risk	BETA_in_Risk	SE_in_Risk	PVAL_in_BIP	OR_in_BIP	SE_in_BIP	concordant	In_Risk	In_BIP	In_conj_risk-taking_BIP	In_conj_Risk-taking_SCZ	In_conj_Riskbehaviour_SCZ
1	1	rs406053	6826603	6817153	6866978	0.031968600439231	T	C	-3.65170995696	3.56794	CAMTA1	18780	intergenic	1.422	5	5	0	0	0	0.0002605	-0.00945	0.00259	0.0003598	-1.03396	0.0094
2	1	rs12138864	33803148	33761014	33878554	0.0247539300184934	T	C	3.82232368393	3.69859	PHC2	0	intronic	1.664	1f	2	1	0	0	0.0001322	0.00994	0.0026	0.0002168	0.9659	0.0094	TRUE	TRUE	TRUE	TRUE
3	1	rs6600383	42073388	42013018	42079963	0.0417097808802889	T	C	-3.58175024425	-3.45514	HIVEP3	0	intronic	6.505	7	4	1	0	0	0.0003413	-0.01661	0.00464	0.00055	0.94393	0.0167	TRUE
4	1	rs603542	44079411	44029353	44137257	0.0235249941621774	T	C	3.74680668759	3.73422	PTPRF	0	intronic	4.588	4	4	1	1	0	0.0001791	0.01031	0.00275	0.0001883	1.0378	0.0099	TRUE		TRUE	TRUE	TRUE	TRUE
5	1	rs7553439	50861622	50830214	51532863	0.00981542455418477	T	C	-4.0772575866	-4.54368	HMGB1P45	2874	intergenic	2.949	7	9	0	0	0	4.557e-05	-0.01255	0.00308	5.528e-06	1.05211	0.0112	TRUE		TRUE
6	1	rs5174	53712727	53656293	53752134	0.00512516934383115	T	C	-5.2037563797	-4.38329	LRP8	0	exonic	35	NA	4	1	1	0	1.953e-07	-0.01363	0.00262	1.169e-05	1.04237	0.0095	TRUE					TRUE
7	1	rs332831	61689722	61671738	61743723	0.0429790521658423	A	G	-5.49491438909	3.41467	NFIA	0	intronic	3.858	NA	5	1	0	0	3.909e-08	-0.01427	0.0026	0.0006386	-1.03345	0.0096		TRUE	TRUE	TRUE
8	1	rs12141405	87901166	87889822	87962891	0.0358935216796187	A	G	3.675590392	3.50799	RNA5SP52	17756	intergenic	0.048	2c	2	0	0	0	0.0002373	0.00953	0.00259	0.0004515	1.03355	0.0094	TRUE
9	1	rs534693	96714198	96685666	96870599	0.0291868534339175	A	G	-3.73089597457	-3.61435	RP5-898J17.1	5426	intergenic	7.734	NA	5	0	0	0	0.0001908	-0.00989	0.00265	0.0003011	0.9659	0.0096	TRUE		TRUE			TRUE
10	1	rs10922326	197867662	197810079	197867662	0.00818385693426069	T	G	4.14020208144	4.29284	C1orf53	4114	intergenic	7.887	7	5	1	0	0	3.47e-05	0.01452	0.00351	1.764e-05	1.05834	0.0132	TRUE
11	1	rs72750964	205675240	205646278	205799987	0.0341646212014295	T	C	3.71600197516	3.53253	NUCKS1	6706	intergenic	3.22	5	4	1	1	0	0.0002024	0.00965	0.0026	0.0004116	0.96715	0.0095	TRUE		TRUE	TRUE
12	1	rs1334569	210272790	210068117	210352986	0.0288170705622225	T	C	3.66338910594	3.75607	SYT14	0	intronic	1.255	6	5	1	0	0	0.0002489	0.0096	0.00262	0.0001726	1.03614	0.0094	TRUE		TRUE
13	1	rs4658559	243505950	243503764	243612050	0.0480327679230333	T	G	-3.54858973951	-3.40341	SDCCAG8	0	intronic	7.867	6	4	1	0	0	0.0003873	-0.0101	0.00285	0.0006655	0.96512	0.0104	TRUE			TRUE	TRUE
14	2	rs4665972	27598097	27598097	27752871	0.0295263610245567	T	C	-4.1655520839	3.60814	SNX17	0	intronic	2.382	7	4	1	1	0	3.106e-05	-0.01099	0.00264	0.0003084	-1.03593	0.0098			TRUE
15	2	rs58178746	48393919	48007836	48475799	0.022533285578714	T	C	3.76372644698	3.76462	RN7SKP224	50794	ncRNA_intronic	2.048	6	5	0	0	0	0.0001674	0.01042	0.00277	0.0001668	1.03811	0.0099	TRUE	TRUE			TRUE	TRUE
16	2	rs2192694	59084676	58919796	59094791	0.0363491548038246	T	C	4.08987807954	3.50158	LINC01122	0	ncRNA_intronic	2.481	NA	5	0	0	0	4.316e-05	0.01168	0.00286	0.0004625	1.03717	0.0104	TRUE	TRUE	TRUE			TRUE
17	2	rs7580520	63909178	63628544	63913711	0.0225942397032105	T	C	4.19398178656	3.74388	WDPCP	0	intergenic	10.73	5	5	1	0	0	2.741e-05	0.01163	0.00277	0.0001812	1.03904	0.0102	TRUE	TRUE	TRUE
18	2	rs78381888	97500775	97349315	98623406	0.021589965019722	A	G	-3.78179749876	5.92894	ANKRD23	0	intergenic	6.483	4	4	1	1	0	0.0001557	-0.01265	0.00335	3.049e-09	-1.07842	0.0127			TRUE		TRUE	TRUE
19	2	rs266050	104089243	104043664	104454345	0.00450054027646276	T	C	4.62318083784	4.42848	AC108051.1	488355	intergenic	1.596	6	9	0	0	0	3.779e-06	0.01217	0.00263	9.49e-06	1.04342	0.0096	TRUE	TRUE	TRUE	TRUE
20	2	rs7558429	124944244	124938614	124949960	0.0450144175538511	T	C	-3.46792174582	-3.67602	CNTNAP5	0	intronic	0.796	7	5	1	0	0	0.0005245	-0.00924	0.00267	0.0002369	1.03645	0.0097	TRUE		TRUE
21	2	rs2376454	140424641	140307047	140474772	0.0414203347345621	T	C	3.62983722839	3.43388	MRPS18BP2	1474	intergenic	0.043	7	5	0	0	0	0.0002836	0.00975	0.00268	0.000595	1.03407	0.0098	TRUE
22	2	rs9332424	175086115	174930016	175126124	0.0429850662127973	T	C	-3.498718424	3.51521	OLA1	0	intronic	3.753	6	4	1	1	0	0.0004675	-0.00904	0.00258	0.0004394	-0.96754	0.0094			TRUE
23	2	rs6433891	181969709	181828140	182156170	0.000307607248151949	A	G	5.12107424229	5.24009	AC104820.2	0	ncRNA_intronic	13	7	2	0	1	0	3.038e-07	0.01442	0.00282	1.605e-07	0.94649	0.0105	TRUE	TRUE
24	2	rs7570446	193801010	193742529	194063366	0.0205730041820583	A	C	-3.80119485672	-4.47652	PCGEM1	159384	intergenic	0.903	6	9	0	0	0	0.000144	-0.00983	0.00259	7.587e-06	1.04279	0.0094	TRUE		TRUE			TRUE
25	2	rs7598349	201247479	201211716	201249327	0.027652337083685	A	G	-3.76372644698	3.64231	SPATS2L	0	intronic	1.426	7	5	1	1	1	0.0001674	-0.00973	0.00258	0.0002702	-0.96647	0.0094			TRUE			TRUE
26	2	rs72974222	225424143	225317253	225467840	0.0116009987766455	T	C	-4.45677976535	-4.05835	CUL3	0	intronic	3.149	5	4	1	0	0	8.32e-06	-0.01234	0.00277	4.942e-05	1.04112	0.0099	TRUE			TRUE	TRUE	TRUE
27	2	rs62182155	240292802	240265617	240298328	0.0428006223087683	T	C	-3.58175024425	-3.44234	HDAC4	0	intronic	3.168	5	3	1	0	0	0.0003413	-0.0098	0.00274	0.0005767	0.96638	0.0099	TRUE
28	3	rs5004845	2568586	2568330	2576606	0.0429825035884624	A	C	-3.64050861748	-3.41462	CNTN4	0	intronic	3.201	4	5	1	0	0	0.0002721	-0.0131	0.0036	0.0006387	0.95523	0.0134	TRUE		TRUE			TRUE
29	3	rs2577831	52628056	52214640	53175017	0.00014925543352008	A	C	5.33336357952	-7.2613	PBRM1	0	intronic	1.761	6	4	1	1	0	9.641e-08	0.01376	0.00258	3.834e-13	-1.07015	0.0093		TRUE	TRUE			TRUE
30	3	rs9831123	85052150	84841679	85791383	0.00147230754766786	T	C	6.48563302262	4.76948	CADM2	0	intronic	0.768	6	5	1	1	0	8.836e-11	0.01673	0.00258	1.847e-06	0.95628	0.0094	TRUE	TRUE	TRUE	TRUE	TRUE	TRUE
31	3	rs9867304	94248614	94205768	94251069	0.020201685110652	T	C	4.5156595557	3.7988	ARMC10P1	22149	intergenic	0.149	7	14	0	1	0	6.312e-06	0.01167	0.00258	0.0001454	0.96454	0.0095	TRUE	TRUE	TRUE	TRUE
32	3	rs817492	117693473	117493964	117822149	0.00438511672547077	T	C	-5.41820609175	-4.43743	LSAMP	0	ncRNA_intronic	0.028	7	14	1	0	0	6.02e-08	-0.02084	0.00385	9.104e-06	0.93829	0.0144	TRUE	TRUE				TRUE
33	3	rs28548534	174225252	174214045	174242460	0.0290496926579493	T	C	4.18417784013	3.61686	NAALADL2	0	intronic	0.409	6	15	1	1	0	2.862e-05	0.01244	0.00297	0.0002982	0.96185	0.0108	TRUE
34	3	rs13099401	184077557	184066556	184090266	0.0136790402356609	T	C	-4.0376905244	-3.98426	EIF2B5:CLCN2	00:00:00	intronic	5.474	5	1	1	1	0	5.398e-05	-0.01079	0.00267	6.769e-05	0.96021	0.0102	TRUE
35	4	rs11247992	1322096	1191042	1416863	0.0348967391695037	T	G	3.58175024425	-3.64945	MAEA	0	intronic	0.068	5	3	1	1	0	0.0003413	0.00988	0.00276	0.0002628	-1.03717	0.01
36	4	rs172156	46326989	46195511	46361545	0.0304098973284692	T	C	3.64050861748	4.0125	GABRA2	0	intronic	2.856	7	5	1	1	0	0.0002721	0.00941	0.00258	6.008e-05	1.03852	0.0094	TRUE	TRUE		TRUE	TRUE	TRUE
37	4	rs713287	46940376	46879127	46972899	0.0271396971026509	T	C	-4.01292882421	-3.65161	GABRA4	0	intronic	5.452	7	5	1	0	0	5.997e-05	-0.01035	0.00258	0.0002606	0.96647	0.0093	TRUE	TRUE
38	4	rs2647256	106201556	106050965	106309007	0.00336128096310749	T	C	6.51980255443	4.52429	TET2	582	downstream	3.36	NA	5	1	0	0	7.04e-11	0.02146	0.00329	6.06e-06	1.05338	0.0115	TRUE	TRUE	TRUE	TRUE
39	4	rs1961836	143629150	143488095	143924210	0.00107952257904563	A	G	5.4826084159	4.85334	INPP4B	0	intronic	6.332	NA	2	1	0	0	4.191e-08	0.01489	0.00272	1.214e-06	0.95313	0.0099	TRUE	TRUE	TRUE
40	5	rs201587781	49478612	49442082	49775649	0.0476689328041118	A	G	3.85253763989	3.3609	EMB	213413	intergenic	6.285	7	7	0	0	0	0.0001169	0.0202	0.00524	0.0007769	0.91074	0.0278	TRUE	TRUE		TRUE	TRUE	TRUE
41	5	rs77079059	53403786	53374646	53499535	0.0408891259452116	T	C	-3.5120884528	-3.65409	ARL15	0	intronic	2.86	7	5	1	0	0	0.0004446	-0.03376	0.00961	0.0002581	0.87023	0.038	TRUE
42	5	rs253073	76024227	76019316	76035679	0.048713107740169	A	G	-3.60957423079	3.35631	F2R	0	intronic	11.15	7	4	1	1	0	0.0003067	-0.00935	0.00259	0.0007899	-1.03252	0.0095
43	5	rs10068686	77795220	77626757	77804729	0.0146163060565338	T	C	-3.93323565246	4.15768	LHFPL2	0	intronic	0.647	5	1	1	1	0	8.381e-05	-0.01249	0.00318	3.215e-05	-0.95342	0.0115			TRUE
44	5	rs60271	104078233	103671867	104119000	0.000733269075849409	A	C	4.90071190224	4.95441	RP11-6N13.1	0	ncRNA_intronic	3.934	7	9	0	0	0	9.549e-07	0.01352	0.00276	7.255e-07	1.05306	0.0104	TRUE	TRUE	TRUE			TRUE
45	5	rs288181	107349285	107316547	107684324	0.0391446613847482	T	C	-3.78179749876	-3.46204	FBXL17	0	intronic	3.11	NA	5	1	0	0	0.0001557	-0.01037	0.00274	0.0005361	1.035	0.0099	TRUE		TRUE
46	5	rs248771	145436874	145370681	145447661	0.03959928139314	T	C	3.52611739256	4.31171	SH3RF2	0	intronic	1.38	5	4	1	1	0	0.0004217	0.00932	0.00264	1.62e-05	0.95935	0.0096	TRUE
47	5	rs147465171	152294186	152097562	152339648	0.0462222334935394	T	G	3.45647006158	4.09433	AC091969.1	0	ncRNA_intronic	2.564	7	15	0	0	0	0.0005473	0.0094	0.00272	4.234e-05	0.96012	0.01	TRUE		TRUE	TRUE	TRUE
48	5	rs62381583	160941481	160911968	161025201	0.022533285578714	A	G	3.76372644698	3.76718	GABRB2	0	intronic	10.87	6	7	1	1	0	0.0001674	0.01088	0.00289	0.0001651	1.04081	0.0106	TRUE
49	5	rs71603813	166404641	166370105	166433401	0.0155824689228376	A	G	-4.05953755278	3.92373	CTB-7E3.1	51265	intergenic	2.322	5	5	0	0	0	4.917e-05	-0.02808	0.00692	8.719e-05	0.90439	0.0256		TRUE
50	5	rs261009	169340155	169331239	169350743	0.0375399657456285	A	G	-3.54858973951	-4.44449	DOCK2:FAM196B	00:00:00	intronic	17.75	NA	4	1	0	0	0.0003873	-0.00973	0.00274	8.81e-06	0.95753	0.0098	TRUE		TRUE
51	6	rs209813	11953633	11915508	12027052	0.0183885606835556	A	G	-3.84510668655	-3.91837	HIVEP1	55361	intergenic	3.998	NA	5	0	0	0	0.0001205	-0.01535	0.00399	8.915e-05	0.94857	0.0135	TRUE
52	6	rs6940116	27708732	26157762	30920124	0.000699315060178501	A	G	4.88754724258	5.48126	RSL24D1P1	39665	intergenic	5.689	6	5	0	1	0	1.021e-06	0.01641	0.00336	4.223e-08	1.07358	0.013	TRUE	TRUE	TRUE	TRUE	TRUE	TRUE
53	6	rs2022265	84293271	84226380	84409255	0.0194600726032991	A	G	-3.82232368393	4.0488	SNAP91	0	intronic	1.857	7	5	1	1	0	0.0001322	-0.00989	0.00259	5.148e-05	-1.03863	0.0094			TRUE			TRUE
54	6	rs2388334	98591622	98233195	98751680	1.94699882277442e-06	A	G	-6.3929645433	-7.9553	RP11-436D23.1	0	ncRNA_intronic	5.756	7	5	0	0	0	1.627e-10	-0.01648	0.00258	1.787e-15	0.92858	0.0093	TRUE	TRUE	TRUE	TRUE		TRUE
55	6	rs9486861	108661425	108495359	108853370	0.0444736353020003	A	C	4.25080874118	3.39615	LACE1	0	intronic	4.54	5	5	1	0	0	2.13e-05	0.01107	0.0026	0.0006834	1.03314	0.0096	TRUE		TRUE
56	7	rs12669758	1914757	1852193	2190100	6.09082443454669e-05	T	C	-5.59548962866	-5.58664	MAD1L1	0	intronic	1.09	5	2	1	1	0	2.2e-08	-0.0145	0.00259	2.315e-08	1.05475	0.0095	TRUE	TRUE	TRUE	TRUE		TRUE
57	7	rs113779084	11871787	11855103	11936958	0.0432759018725258	A	G	3.48600054824	7.39416	THSD7A	0	UTR5	16.3	4	1	1	0	0	0.0004903	0.00981	0.00281	1.423e-13	0.92728	0.0102	TRUE		TRUE
58	7	rs798338	77917038	77916282	77950973	0.0456792987105976	A	C	3.54094280226	3.43548	MAGI2	0	intronic	6.026	7	5	1	0	0	0.0003987	0.00956	0.0027	0.0005915	0.96676	0.0099	TRUE
59	7	rs10229569	99183704	99020806	99340049	0.0392908172168109	A	G	-4.74230517441	-3.45999	ZNF655	9627	intronic	0.667	7	9	1	1	0	2.113e-06	-0.01668	0.00352	0.0005402	1.04571	0.0129	TRUE		TRUE
60	7	rs9641538	115031575	114940147	115114049	0.000158653445963949	A	G	-5.31595391958	-5.32546	AC068610.5	160165	intergenic	2.728	7	14	0	0	0	1.061e-07	-0.01378	0.00259	1.007e-07	1.05317	0.0097	TRUE	TRUE		TRUE	TRUE	TRUE
61	7	rs11556924	129663496	129630585	129685597	0.0235249941621774	T	C	-3.74680668759	-4.15896	ZC3HC1	0	exonic	28	1f	3	1	0	0	0.0001791	-0.0099	0.00264	3.197e-05	1.04196	0.0099	TRUE
62	7	rs1122618	130491524	130488534	130502278	0.034025633449697	A	G	-3.59993233426	-3.54913	MIR29A	69970	intergenic	3.554	NA	13	0	0	0	0.0003183	-0.00983	0.00273	0.0003865	0.96454	0.0102	TRUE
63	7	rs57031981	140120475	140116033	140182514	0.0182774048976815	T	C	3.8475601349	3.85527	RAB19	0	intronic	2.983	6	5	1	1	0	0.0001193	0.01096	0.00285	0.0001156	1.0406	0.0103	TRUE		TRUE	TRUE
64	8	rs13259879	1596773	1496365	1616640	0.0114300459943973	A	C	4.02255583774	4.10593	DLGAP2	0	intronic	0.495	5	5	1	0	0	5.757e-05	0.01179	0.00293	4.027e-05	0.95782	0.0105	TRUE
65	8	rs2127128	11434929	8092174	11830150	0.00153707216834146	T	C	-4.87070635079	-4.7574	LINC00208	0	ncRNA_intronic	0.875	5	5	0	1	0	1.112e-06	-0.01339	0.00275	1.961e-06	1.05117	0.0105	TRUE		TRUE	TRUE	TRUE	TRUE
66	8	rs10958700	38310910	38014429	38310910	0.0133836347431906	T	G	4.6452286535	3.99407	FGFR1	0	intronic	1.7	5	4	1	1	0	3.397e-06	0.01391	0.00299	6.495e-05	1.0455	0.0111	TRUE		TRUE	TRUE	TRUE	TRUE
67	8	rs55881007	42367290	42351176	42457590	0.0373960767278966	A	G	-3.78179749876	3.48682	SLC20A2	0	intronic	2.199	5	1	1	1	0	0.0001557	-0.01	0.00265	0.0004888	-1.03396	0.0096
68	8	rs3780001	59872615	59801932	59935023	0.00646755908719434	T	G	-4.26411062222	-4.29767	TOX	0	intronic	7.025	6	1	1	0	0	2.007e-05	-0.01155	0.00271	1.726e-05	0.9582	0.0099	TRUE	TRUE
69	8	rs7813444	65437506	65437506	65499486	0.00972154954962015	A	G	4.11732221817	4.13529	RP11-21C4.1	49356	intergenic	5.147	6	9	0	0	0	3.833e-05	0.01191	0.00289	3.545e-05	1.04404	0.0104	TRUE			TRUE	TRUE	TRUE
70	8	rs7011930	91176950	91067028	91189413	0.0230612500934808	A	G	3.88673874053	3.73315	LINC00534	56765	intergenic	5.597	4	7	0	1	0	0.0001016	0.01189	0.00306	0.0001891	1.04175	0.011	TRUE
71	8	rs4623479	93038708	92976563	93180965	0.0212076796301755	T	C	4.0036978567	3.77579	RUNX1T1	0	intronic	0.681	7	5	1	1	0	6.236e-05	0.01229	0.00307	0.0001595	1.04373	0.0113	TRUE	TRUE	TRUE	TRUE
72	8	rs11994679	139365584	139304863	139394114	0.0129830029052748	A	G	4.06530348236	4.00844	FAM135B	0	intronic	6.686	6	9	1	0	0	4.797e-05	0.01117	0.00275	6.112e-05	1.04112	0.0101	TRUE
73	8	rs4454410	143388290	143363229	143404118	0.00999250548978768	T	C	4.07120781875	4.16651	TSNARE1	0	intronic	5.669	NA	5	1	1	0	4.677e-05	0.01051	0.00258	3.093e-05	1.04071	0.0096	TRUE		TRUE	TRUE	TRUE	TRUE
74	9	rs59234174	16730258	16712247	16744269	0.0114300459943973	T	C	4.02255583774	4.21853	BNC2	0	intronic	19.89	5	2	1	0	0	5.757e-05	0.01435	0.00357	2.459e-05	0.94658	0.013	TRUE		TRUE
75	9	rs263603	17095980	17022183	17135443	0.0442980152619231	T	C	-3.5120884528	3.47096	CNTLN	38999	ncRNA_intronic	0.143	7	13	0	0	0	0.0004446	-0.00973	0.00277	0.0005186	-1.03562	0.0101
76	9	rs72706086	24311816	24157743	24339398	0.0194600726032991	A	G	-3.82232368393	-3.88271	IZUMO3	231133	intergenic	1.994	6	9	0	0	0	0.0001322	-0.01185	0.0031	0.0001033	0.95695	0.0113	TRUE
77	9	rs2492827	76151029	75866968	76187889	0.0490299996899191	T	C	-3.42972197478	4.79472	RNA5SP286	214858	intergenic	3.768	7	9	0	0	0	0.0006042	-0.00984	0.00287	1.629e-06	-1.05064	0.0103
78	9	rs4621891	88054636	88017398	88054636	0.038136598223752	A	G	-3.82232368393	-3.47634	STK33P1	52857	intergenic	0.195	7	5	0	0	0	0.0001322	-0.0147	0.00385	0.0005083	1.05201	0.0146	TRUE
79	9	rs1328302	91835655	91681549	91902166	0.0375399657456285	T	C	3.54858973951	3.77315	SHC3	41972	intergenic	1.909	NA	5	0	1	0	0.0003873	0.01383	0.0039	0.0001612	1.05717	0.0147	TRUE
80	9	rs62576732	108755485	108681318	109132181	0.0296312000685357	T	C	3.65170995696	4.11552	SLC25A6P5	141778	intergenic	4.549	5	1	0	0	0	0.0002605	0.02351	0.00644	3.863e-05	0.90828	0.0234	TRUE	TRUE	TRUE
81	10	rs6560768	1799598	1772861	1821897	0.0326624675497717	A	C	-3.60957423079	-4.53897	ADARB2	19927	intergenic	1.926	7	5	0	0	0	0.0003067	-0.00934	0.00259	5.653e-06	1.04342	0.0094	TRUE
82	10	rs1840339	56634942	56629277	56708837	0.0156987807500684	T	G	-5.35552150307	-3.92041	PCDH15	0	intronic	0.448	6	9	1	0	0	8.531e-08	-0.01482	0.00277	8.84e-05	1.04039	0.0101	TRUE			TRUE
83	10	rs7068164	64401056	64401056	64420972	0.0205730041820583	A	C	3.80119485672	4.79583	ZNF365	0	intronic	3.321	6	5	1	0	0	0.000144	0.00989	0.0026	1.62e-06	1.04603	0.0094	TRUE		TRUE			TRUE
84	10	rs7085104	104628873	104504564	105059896	0.0149467271137551	A	G	-7.37214837023	3.94368	C10orf32-ASMT	0	intronic	8.184	5	1	1	1	0	1.679e-13	-0.02024	0.00275	8.024e-05	-1.03925	0.0098		TRUE	TRUE	TRUE	TRUE	TRUE
85	11	rs34862781	13305263	13268386	13352405	0.0235249941621774	A	G	-3.74680668759	4.31528	ARNTL	0	intronic	1.501	4	2	1	0	0	0.0001791	-0.00979	0.00261	1.594e-05	-0.95983	0.0095			TRUE	TRUE
86	11	rs10766471	18367130	18300965	18391237	0.0463080264663266	T	C	-3.80119485672	-3.37551	GTF2H1	0	intronic	2.704	7	4	1	1	0	0.000144	-0.01003	0.00264	0.0007368	1.03272	0.0095	TRUE
87	11	rs111480544	29468876	29464018	29489157	0.0208333150085985	A	G	-3.85739901798	-3.78437	RP5-1027O15.1	147588	ncRNA_intronic	3.308	7	5	0	0	1	0.0001146	-0.0222	0.00576	0.0001541	0.9245	0.0208	TRUE	TRUE
88	11	rs7117423	64425120	64351721	64487019	0.00783556128876104	T	G	4.65315142558	4.22354	NRXN2	0	ncRNA_intronic	2.16	4	4	1	1	0	3.269e-06	0.01535	0.0033	2.405e-05	0.95151	0.0118	TRUE		TRUE			TRUE
89	11	rs7117514	70544937	70529150	70563919	0.0150097969239213	A	G	-3.92322908932	-6.14489	SHANK2	0	intronic	0.161	5	4	1	0	0	8.737e-05	-0.01013	0.00258	8.002e-10	0.94412	0.0094	TRUE		TRUE
90	11	rs10830212	88851105	88767496	89057130	0.00862274637536628	T	G	4.14020208144	4.18489	GRM5	51991	intergenic	1.137	7	15	0	0	0	3.47e-05	0.01116	0.0027	2.853e-05	0.95925	0.0099	TRUE
91	11	rs56331084	112957783	112826311	113062983	0.000714291533262481	A	C	6.02301270366	4.96156	NCAM1	0	intronic	4.795	7	5	1	0	0	1.712e-09	0.02017	0.00335	6.993e-07	0.94356	0.0117	TRUE	TRUE	TRUE			TRUE
92	11	rs873497	127011169	126999165	127028776	0.0168700239389233	A	G	3.87850584947	3.96587	RP11-168K9.2	39953	intergenic	6.106	NA	5	0	0	0	0.0001051	0.01439	0.00371	7.313e-05	0.94696	0.0137	TRUE
93	11	rs10894762	133775443	133725945	133783232	0.0289877736334136	T	C	3.86257087186	3.61799	IGSF9B	3015	intergenic	0.04	5	4	1	0	0	0.0001122	0.01187	0.00307	0.0002969	1.0405	0.011	TRUE		TRUE
94	12	rs68089646	2338756	2297996	2338756	0.0144810409144189	A	G	-3.93667028413	-5.62697	CACNA1C	0	intronic	2.169	7	5	1	1	0	8.262e-05	-0.01104	0.0028	1.834e-08	0.94422	0.0102	TRUE		TRUE	TRUE	TRUE	TRUE
95	12	rs2525053	48195348	48186563	48205358	0.0497690354114288	T	C	-3.71600197516	-3.33824	HDAC7	0	intronic	5.264	NA	2	1	0	0	0.0002024	-0.01022	0.00275	0.0008431	0.96705	0.01	TRUE
96	12	rs10861879	108609634	108594043	108629780	0.0267034807916167	A	G	-4.5680425965	-3.65951	WSCD2	0	intronic	0.243	5	5	1	0	0	4.923e-06	-0.01276	0.00279	0.0002527	1.03977	0.0107	TRUE	TRUE		TRUE	TRUE	TRUE
97	12	rs68012838	120743473	120743473	120825609	0.0355894891968968	A	G	-3.57308513217	-3.63768	SIRT4	0	intronic	0.136	7	4	1	0	0	0.0003528	-0.00921	0.00258	0.0002751	1.03479	0.0094	TRUE		TRUE
98	12	rs12314162	124826676	124796110	124826676	0.0376614280508748	T	C	3.65170995696	-3.48307	NCOR2	0	intronic	0.794	5	4	1	0	0	0.0002605	0.01279	0.0035	0.0004957	-1.04571	0.0128						TRUE
99	13	rs7332332	53972489	53677723	54053513	0.00320070699809552	A	G	4.45358056259	4.54054	RN7SL618P	139983	intergenic	1.405	7	5	0	0	0	8.445e-06	0.01148	0.00258	5.611e-06	1.04331	0.0093	TRUE		TRUE
100	13	rs443040	77066021	76936324	77115244	0.0142045713287913	T	C	3.94368213065	4.08049	RN7SL571P	356660	intergenic	1.293	6	5	0	1	1	8.024e-05	0.01239	0.00314	4.494e-05	1.04728	0.0113	TRUE
101	13	rs7982263	80061074	79858235	80193729	0.000136116000967033	T	C	-5.36150814655	-5.44547	NDFIP2	0	intronic	0.076	4	2	1	1	0	8.253e-08	-0.014	0.00261	5.167e-08	0.94952	0.0095	TRUE		TRUE			TRUE
102	14	rs12894895	58685143	58664909	58833909	0.0270684799509843	A	C	-3.68836468893	-3.68769	C14orf37:ACTR10	00:00:00	intronic	3.125	6	4	1	1	0	0.0002257	-0.00998	0.00271	0.0002263	1.0379	0.0101	TRUE
103	14	rs177413	73683194	73399588	73710734	0.0472960229263541	T	C	3.76372644698	3.36491	PSEN1	0	intronic	1.265	7	4	1	0	0	0.0001674	0.01013	0.00269	0.0007657	1.03355	0.0098	TRUE		TRUE
104	14	rs2614464	99743113	99733954	99751267	0.0464609203017411	A	G	-3.88106508876	-3.37387	BCL11B	5251	intergenic	1.158	NA	5	1	0	0	0.000104	-0.01012	0.00261	0.0007412	1.03293	0.0096	TRUE					TRUE
105	14	rs8004408	104203938	103849715	104537680	0.00857174459638334	A	G	4.12471134618	4.24479	PPP1R13B	0	intronic	3.331	2b	4	1	1	0	3.712e-05	0.01077	0.00261	2.188e-05	0.9606	0.0095	TRUE	TRUE	TRUE	TRUE	TRUE	TRUE
106	15	rs77608040	47002078	47002078	47077410	0.0438366443336578	A	G	-3.47984710952	-3.72219	RN7SKP101	10312	ncRNA_intronic	3.712	7	7	0	0	0	0.0005017	-0.0192	0.00552	0.0001975	1.07735	0.02	TRUE	TRUE
107	15	rs281260	47673928	47615220	47685416	0.0474164777063693	T	C	-5.92775726215	-3.36361	SEMA6D	0	ncRNA_intronic	1.615	7	5	1	0	0	3.071e-09	-0.01564	0.00264	0.0007693	1.03272	0.0096	TRUE	TRUE
108	15	rs2441925	57562024	57189122	57586642	0.0106101260230363	T	G	-4.46331839067	4.0978	TCF12	0	intronic	10.33	5	4	1	1	0	8.07e-06	-0.01163	0.00261	4.171e-05	-0.96156	0.0096
109	15	rs7167097	67541549	67470070	67776678	0.0456247401154903	T	C	-3.46213915337	-3.95185	AAGAB	0	intronic	0.689	7	4	1	1	0	0.0005359	-0.00894	0.00258	7.755e-05	0.96377	0.0093	TRUE		TRUE
110	15	rs4702	91426560	91403674	91439417	4.05697383690751e-05	A	G	-5.70742222977	-5.9054	FURIN	0	UTR3	17.36	5	2	1	1	0	1.147e-08	-0.0148	0.00259	3.518e-09	1.05897	0.0097	TRUE	TRUE	TRUE	TRUE	TRUE	TRUE
111	16	rs9674069	7351469	7324686	7364523	0.0351190981017305	A	G	4.79894950129	3.51886	RBFOX1	0	intronic	0.991	5	5	1	0	0	1.595e-06	0.01494	0.00311	0.0004334	1.04039	0.0112	TRUE			TRUE	TRUE	TRUE
112	16	rs4456522	13760217	13713926	13805809	0.0172470816879462	A	G	6.15281412703	3.87597	ERCC4	253796	intergenic	0.575	7	9	0	0	0	7.612e-10	0.01798	0.00292	0.0001062	0.96031	0.0104	TRUE	TRUE	TRUE			TRUE
113	16	rs2214540	64728273	64722315	64821351	0.0205730041820583	T	C	-3.80119485672	-4.43945	CDH11	249382	intergenic	7.875	6	5	0	0	0	0.000144	-0.01151	0.00303	9.019e-06	0.95151	0.0112	TRUE		TRUE
114	16	rs75297657	70648200	70537401	70679990	0.022533285578714	T	C	3.76372644698	3.79223	IL34	0	intronic	8.207	2b	4	1	0	0	0.0001674	0.01883	0.005	0.0001493	0.93146	0.0187	TRUE	TRUE	TRUE
115	16	rs1006436	72232316	72052007	72252363	0.000823018783398965	A	G	-5.63319620797	-4.92533	PMFBP1	21538	intergenic	1.899	NA	1	0	1	0	1.769e-08	-0.01479	0.00263	8.422e-07	0.95428	0.0095	TRUE	TRUE	TRUE			TRUE
116	16	rs112233725	89693191	89659511	89896054	0.0443766527393003	T	C	4.20429256466	3.39736	DPEP1	0	intronic	3.705	7	4	1	1	0	2.619e-05	0.01874	0.00446	0.0006804	1.06471	0.0185	TRUE
117	17	rs11868677	1839247	1839247	1839247	0.0468074264001218	A	C	3.45090992519	3.66974	RTN4RL1	0	UTR3	8.843	5	4	1	0	0	0.0005587	0.0089	0.00258	0.0002428	1.0379	0.0101	TRUE		TRUE
118	17	rs2131700	2124724	2096384	2208874	0.040967494328203	A	G	4.17468396914	3.43945	SMG6	0	intronic	11.28	NA	4	1	1	0	2.984e-05	0.01105	0.00265	0.0005829	0.9659	0.0101	TRUE					TRUE
119	17	rs1391080	31539165	31539143	31571194	0.0375399657456285	T	C	3.54858973951	4.02785	ASIC2	0	intronic	0.672	NA	5	1	0	0	0.0003873	0.01012	0.00285	5.629e-05	1.04258	0.0104	TRUE
120	17	rs150597587	38104568	38005892	38120485	0.0434518051522385	T	C	3.5120884528	3.48464	LRRC3C	3567	intergenic	0.824	6	5	1	0	0	0.0004446	0.01879	0.00535	0.0004928	1.08069	0.0223	TRUE		TRUE
121	17	rs8079694	45056928	44999745	45062049	0.0219006782780269	T	C	-4.67884174619	3.75987	GOSR2:RP11-156P1.2:LRRC37A17P	00:00:00	ncRNA_intronic	6.851	4	1	1	0	0	2.885e-06	-0.01212	0.00259	0.00017	-1.03634	0.0095		TRUE
122	17	rs112594736	53415182	53415182	53415182	0.0288170705622225	T	C	3.66338910594	4.19631	HLF	12755	intergenic	1.488	6	5	0	0	0	0.0002489	0.01355	0.0037	2.713e-05	0.94205	0.0142	TRUE		TRUE
123	17	rs11658698	78518327	78518327	78706517	0.0479428680261309	T	C	3.44009966903	4.66249	RPTOR	291	upstream	2.78	4	1	1	0	0	0.0005815	0.00998	0.0029	3.124e-06	0.95266	0.0104	TRUE	TRUE	TRUE
124	18	rs28517363	20942600	20920422	20961635	0.032808746598448	A	G	3.64050861748	3.55443	TMEM241	0	intronic	1.905	5	5	1	1	0	0.0002721	0.00939	0.00258	0.0003788	0.96735	0.0093	TRUE		TRUE
125	18	rs1965856	42674294	42669425	42735629	0.0101651039370036	A	G	4.06530348236	4.14427	SETBP1	25818	intergenic	4.883	6	14	0	0	0	4.797e-05	0.0118	0.0029	3.409e-05	1.0455	0.0107	TRUE
126	18	rs17090051	53743191	53686065	53743509	0.0400447705132691	T	C	-4.11732221817	-3.45077	RP11-456O19.4	7395	ncRNA_intronic	1.729	6	5	0	0	0	3.833e-05	-0.01216	0.00295	0.000559	1.03842	0.0109	TRUE	TRUE
127	19	rs62106799	9985035	9943515	9998039	0.00665955383716126	A	G	4.32649610146	4.28663	OLFM2	0	intronic	0.561	7	5	1	0	0	1.515e-05	0.01329	0.00307	1.814e-05	0.95352	0.0111	TRUE
128	20	rs2424652	24727102	24720026	24809899	0.0491524491161721	A	G	-4.42669022021	-3.34491	SYNDIG1	79849	intergenic	0.056	2b	1	0	0	0	9.569e-06	-0.01196	0.0027	0.0008231	1.03469	0.0102	TRUE
129	20	rs6092934	58970583	58970583	58971548	0.0432759018725258	T	C	-3.48600054824	-3.56117	RP5-1043L13.1	0	ncRNA_intronic	0.482	7	5	0	0	0	0.0004903	-0.00925	0.00265	0.0003692	0.96561	0.0098	TRUE
130	21	rs2297285	46705621	46645715	46714641	0.0280199032442245	A	G	3.73089597457	3.63563	POFUT2	0	exonic	12.13	1f	4	1	0	0	0.0001908	0.011	0.00295	0.0002773	0.96127	0.0109	TRUE		TRUE
131	22	rs28741121	42025823	41864190	42210597	0.0154409434915207	A	G	4.29309445762	3.92776	XRCC6	0	intronic	1.725	6	4	1	1	0	1.762e-05	0.01465	0.00341	8.574e-05	0.94895	0.0134	TRUE	TRUE	TRUE		TRUE

## Sheet: Table S3
Distinct genomic loci jointly associated with SCZ and each of risk-taking and risky behaviours at conjFDR<0.05
The most strongly associated lead SNPs in independent genomic loci are shown after merging regions < 250 KB apart into a single locus. ANNOVAR = functional variant classification based on position in or outside of a gene; CADD = Combined Annotation-Dependent depletion score, which predicts how deleterious the SNP effect is on protein structure/function (higher scores indicate more deleterious); R…
SCZ & risk-taking
locusnum	CHR	LEAD_SNP	LEAD_BP	MinBP	MaxBP	FDR	A1	A2	Zscore_Risk	Zscore_SCZ	nearestGene	dist	func	CADD	RDB	minChrState	posMapFilt	eqtlMapFilt	ciMapFilt	PVAL_in_Risk	BETA_in_Risk	SE_in_Risk	PVAL_in_SCZ	OR_in_SCZ	SE_in_SCZ	In_Risk	in_SCZ	In_conj_riskbehaviours_SCZ	In_conj_risk-taking_BIP	in_conj_riskbehaviour_BIP
1	1	rs7518852	3146762	3121877	3147290	0.0283128	T	C	-3.71600197516	-3.64345758227	PRDM16	0	intronic	1.049	5	4	1	0	0	0.0002024	-0.01278	0.00344	0.000269	0.94252	0.0162	NA	TRUE	TRUE
2	1	rs10864351	8409672	8392395	8701288	0.0291698	A	C	3.70224512413	-3.61956384191	RERE	2784	intergenic	3.159	4	4	1	1	0	0.0002137	0.00775	0.00209	0.0002951	0.96156	0.0108	NA	TRUE	NA
3	1	rs6426658	21361176	21045726	21536910	0.0499877	A	G	3.63084025842	-3.3241766635	EIF4G3	0	intronic	2.602	6	4	1	1	0	0.0002825	0.00776	0.00214	0.0008868	0.96425	0.0109	TRUE	NA	NA
4	1	rs673253	44062154	43982527	44145130	0.0178819	T	C	-3.91389271545	-4.16650876935	PTPRF	0	intronic	5.138	NA	4	1	1	0	9.082e-05	-0.00825	0.00211	3.093e-05	0.956	0.0108	NA	TRUE	TRUE	TRUE	TRUE
5	1	rs4649972	73444790	73275828	74098899	0.00018573	A	C	-5.3951403774	-5.17931679583	KRT8P21	125684	intergenic	0.575	7	1	0	1	0	6.847e-08	-0.0113	0.00209	2.227e-07	0.94582	0.0108	NA	TRUE	NA	TRUE
6	1	rs1473476	98588587	98536321	98659957	0.0154494	A	G	4.29246551577	3.7917325057	NFU1P2	45562	intergenic	3.314	NA	5	0	0	0	1.767e-05	0.01022	0.00238	0.0001496	1.04519	0.0117	NA	TRUE	NA
7	1	rs12136348	156016035	155358612	156042915	0.0126419	T	C	4.14299461339	3.8660770705	UBQLN4	0	intronic	0.592	6	4	1	1	0	3.428e-05	0.0087	0.0021	0.0001106	1.04415	0.0112	NA	TRUE	NA
8	1	rs12025891	237992408	237992408	237995671	0.0288273	A	G	-4.53633585994	3.53680406771	RYR2	0	intronic	4.387	7	4	1	0	0	5.724e-06	-0.00957	0.00211	0.000405	1.03935	0.0109	NA	NA	NA
9	1	rs10803138	243555219	243281617	243645203	5.45314e-05	A	G	-5.69873453568	-5.63135428985	SDCCAG8	0	intronic	2.901	6	4	1	1	0	1.207e-08	-0.01381	0.00242	1.788e-08	0.93165	0.0126	TRUE	TRUE	TRUE	TRUE	TRUE
10	2	rs11124327	22450730	22430795	22466171	0.0109246	T	C	4.47753457837	3.91942629331	RNA5SP87	111027	ncRNA_intronic	3.73	7	9	0	0	0	7.551e-06	0.00942	0.0021	8.876e-05	1.04321	0.0108	NA	TRUE	NA	TRUE
11	2	rs7575465	27291661	26961166	27345484	0.0123411	A	G	5.0395613673	3.87482808465	AGBL5	0	intronic	21.2	5	3	1	1	0	4.666e-07	0.01062	0.00211	0.0001067	1.043	0.0109	NA	TRUE	NA	TRUE
12	2	rs138659652	48655341	48176656	48707841	0.0192179	T	C	-3.88341393596	-4.50167506415	PPP1R21	12395	intergenic	5.694	6	5	0	1	1	0.000103	-0.0118	0.00304	6.742e-06	0.92784	0.0166	NA	NA	TRUE		TRUE
13	2	rs4671378	60494312	60405491	60528052	0.0442968	T	C	-4.80429206296	3.34025996584	AC007381.2	92038	intergenic	8.795	6	5	0	1	0	1.553e-06	-0.01013	0.00211	0.000837	1.03603	0.0106	NA	TRUE	NA
14	2	rs115507803	97752054	97593614	98332858	0.0384873	T	C	3.58274690212	-3.6593052023	FAHD2B	0	intronic	3.354	5	5	1	1	0	0.00034	0.01301	0.00363	0.0002529	0.93034	0.0197	NA	TRUE	TRUE		TRUE
15	2	rs6707646	162808640	162798581	162891848	0.00741516	T	C	-4.26883108245	4.62868220225	SLC4A10	0	intronic	1.827	6	2	1	0	0	1.965e-05	-0.00895	0.0021	3.68e-06	1.05001	0.0105	NA	TRUE	TRUE
16	2	rs2369595	185626426	185467609	185823879	0.0451975	T	C	-3.51226783454	-4.1535197085	ZNF804A	0	intronic	4.182	6	9	1	0	0	0.0004443	-0.00937	0.00267	3.274e-05	0.94611	0.0133	NA	TRUE	NA	TRUE
17	2	rs2047134	225347713	225334070	225467840	0.0434021	A	C	3.53048406563	5.50527138826	CUL3	0	intronic	1.095	6	4	1	0	0	0.0004148	0.00794	0.00225	3.686e-08	1.06343	0.0112	TRUE	TRUE	TRUE	TRUE	TRUE
18	2	rs778342	233798155	233649301	233798155	0.0151802	A	G	3.98349185546	4.00583032994	NGEF	0	intronic	4.132	5	4	1	1	0	6.791e-05	0.01581	0.00397	6.18e-05	1.09297	0.0222	NA	TRUE	NA
19	3	rs2733480	17220098	17219137	17888256	0.000483937	T	C	-5.13757932897	-4.93441826752	TBC1D5	0	intronic	1.065	NA	5	1	0	0	2.783e-07	-0.01086	0.00211	8.039e-07	0.94762	0.0109	TRUE	TRUE	NA
20	3	rs60326653	33505831	33306363	33779594	0.0338356	T	C	3.81065335773	3.46542203411	UBP1	22967	intergenic	9.987	6	5	0	1	0	0.0001386	0.0108	0.00283	0.0005294	1.05043	0.0142	NA	NA	NA
21	3	rs1598080	84843135	84841679	84961810	0.0184018	A	G	5.73105142224	3.72385968367	LINC00971	0	ncRNA_intronic	1.591	NA	7	0	1	0	9.981e-09	0.01299	0.00227	0.0001962	1.04456	0.0117	TRUE	TRUE	TRUE	TRUE	TRUE
22	3	rs58783194	86173192	86011109	86192846	0.0192688	A	G	-4.20593931361	3.70607017234	CADM2	49612	intergenic	0.058	7	9	0	1	0	2.6e-05	-0.00884	0.0021	0.0002105	1.04196	0.0111	NA	TRUE	TRUE
23	3	rs836927	107201428	107187344	107202624	0.0442708	A	C	3.65309333203	-3.37847145244	RP11-115H18.1	18668	intergenic	0.64	7	5	0	1	0	0.0002591	0.00777	0.00213	0.0007289	0.96435	0.0108	NA	NA	NA	TRUE
24	3	rs327133	107807485	107754562	107860806	0.0335883	T	C	-4.02403256979	-3.46889688127	CD47	0	intronic	1.28	NA	1	1	0	0	5.721e-05	-0.00855	0.00212	0.0005226	0.96271	0.011	NA	TRUE	NA	TRUE
25	3	rs1017881	136357693	135798658	136615268	0.0104807	A	G	-4.135553567	4.05614169705	STAG1	0	intronic	0.713	7	5	1	1	0	3.541e-05	-0.00968	0.00234	4.989e-05	1.0498	0.012	TRUE	TRUE	NA
26	4	rs7669969	31165942	31162143	31201229	0.0224817	A	C	-3.81605917082	-4.10621221468	RP11-617I14.1	6823	intergenic	3.189	7	5	0	0	0	0.0001356	-0.00955	0.0025	4.022e-05	0.94743	0.0132	TRUE	NA	TRUE
27	4	rs10805144	46352508	46191375	46361545	0.00614289	A	G	5.27744150645	4.11492817211	GABRA2	0	intronic	0.557	6	14	1	1	0	1.31e-07	0.01111	0.0021	3.873e-05	1.04509	0.0107	TRUE	NA	TRUE	TRUE	TRUE
28	4	rs13124331	66430764	66258524	66534629	0.0177945	T	C	3.91608105582	3.96223950492	EPHA5	0	intronic	6.724	7	5	1	0	0	9e-05	0.01755	0.00448	7.425e-05	1.09713	0.0234	TRUE	TRUE	TRUE
29	4	rs1380630	137688071	137654857	137707716	0.0496327	T	C	-3.53719563196	-3.48398888653	TERF1P3	410579	intergenic	4.379	NA	5	0	0	0	0.0004044	-0.01086	0.00307	0.000494	0.948	0.0153	NA	NA	NA
30	4	rs1434612	162719130	162649655	162732966	0.0298616	A	C	3.91056624786	-3.52089061462	FSTL5	0	intronic	2.36	6	9	1	0	0	9.208e-05	0.00895	0.00229	0.0004301	0.9606	0.0114	NA	NA	NA
31	4	rs1478237	168533309	168525403	168547016	0.0480745	T	C	-3.48458547643	-3.85803988245	PHBP14	36271	intergenic	1.479	NA	5	0	1	0	0.0004929	-0.00817	0.00234	0.0001143	0.95552	0.0118	NA	NA	NA
32	5	rs34692501	45029217	44982317	45074633	0.0107832	A	G	-4.12433959093	-3.92959232959	MRPS30	208686	intergenic	1.288	7	5	0	1	0	3.718e-05	-0.0129	0.00313	8.509e-05	0.94007	0.0157	NA	TRUE	NA
33	5	rs13168483	46293424	45411676	50161698	0.00701591	A	G	-4.28984234355	-4.09986007985	HCN1	597170	intergenic	7.733	7	8	0	1	0	1.788e-05	-0.00938	0.00219	4.134e-05	0.95485	0.0113	NA	TRUE	TRUE	TRUE	TRUE
34	5	rs3849046	137851192	137838122	137948140	0.00327426	T	C	4.55598764975	5.85282244895	ETF1	0	intronic	2.363	NA	4	1	1	0	5.214e-06	0.00956	0.0021	4.833e-09	1.06471	0.0107	TRUE	TRUE	NA	TRUE
35	5	rs682164	139058589	139028810	139086651	0.0162389	A	G	-3.9548583811	-4.10455151332	CXXC5	0	intronic	2.609	NA	2	1	1	0	7.658e-05	-0.00879	0.00222	4.051e-05	0.95428	0.0114	NA	TRUE	NA
36	5	rs13161154	139637565	139534319	139685295	0.0183388	A	G	3.94723181337	3.72514885704	CYSTM1:PFDN1	00:00:00	intronic	4.435	5	2	1	0	0	7.906e-05	0.00978	0.00248	0.0001952	1.04707	0.0123	NA	TRUE	NA
37	5	rs11167603	152282386	152181095	152329944	0.0209773	T	C	-3.84531025867	-5.1744363669	AC091969.1	0	ncRNA_intronic	2.781	6	5	0	0	0	0.0001204	-0.00837	0.00218	2.286e-07	0.94488	0.011	NA	TRUE	NA	TRUE	TRUE
38	5	rs2135029	155856538	155755752	155868442	0.013347	A	G	-4.03673600448	-3.91788311662	SGCD	0	intronic	2.013	7	5	1	0	0	5.42e-05	-0.00867	0.00215	8.933e-05	0.95849	0.0108	NA	NA	NA
39	6	rs6923811	27289776	25684606	29283672	7.2308e-06	T	C	6.14033043054	6.85069900357	VN1R10P	2801	intergenic	4.711	1f	14	1	1	0	8.235e-10	0.01381	0.00225	7.349e-12	1.08405	0.0118	TRUE	TRUE	TRUE	TRUE	TRUE
40	6	rs75964702	40787278	40780995	40796422	0.0305603	A	G	-3.84982965748	3.51119323522	UNC5CL	207493	intergenic	1.505	4	7	0	1	0	0.0001182	-0.01286	0.00334	0.0004461	1.06109	0.0169	NA	NA	NA
41	6	rs117749800	82987830	82789525	83078381	0.0258799	T	C	3.75505993921	3.74877558837	IBTK	30358	intergenic	7.74	6	14	0	0	0	0.0001733	0.03284	0.00874	0.0001777	1.1922	0.0469	NA	NA	NA
42	6	rs3756939	119340881	119068833	119430226	0.0172482	T	C	-4.71492483013	-3.74934081069	FAM184A	0	ncRNA_intronic	3.437	NA	4	1	1	0	2.418e-06	-0.0103	0.00218	0.0001773	0.95906	0.0112	TRUE	TRUE	NA
43	6	rs13219424	128332084	128301981	128337810	0.00765605	T	C	-4.57208281437	-4.04243047729	PTPRK	0	intronic	1.02	6	5	1	0	0	4.829e-06	-0.01031	0.00226	5.29e-05	0.95466	0.0115	NA	TRUE	NA
44	7	rs10264960	34943327	34941004	35238530	0.0354462	A	G	-3.6186009129	3.61547275992	SNORA31	11165	intergenic	10.6	6	5	0	1	0	0.0002962	-0.00834	0.00231	0.0002998	1.04415	0.012	NA	TRUE	NA
45	7	rs2191483	84785117	84778392	84849886	0.0320584	A	G	-3.72605497617	-3.49526009272	SEMA3D	0	intronic	3.979	NA	5	1	0	0	0.0001945	-0.00794	0.00213	0.0004736	0.96281	0.0108	NA	NA	NA
46	7	rs1016793	87199182	87141814	87221216	0.0410297	A	G	-3.55442953683	-3.69498473294	ABCB1	0	intronic	6.031	NA	5	1	0	0	0.0003788	-0.00753	0.00212	0.0002199	0.96108	0.0108	NA	TRUE	NA
47	7	rs6975957	100329189	100219167	100330091	0.0366697	T	C	-3.60421317584	-4.45670244795	ZAN	2059	intergenic	3.818	6	5	1	1	0	0.0003131	-0.00965	0.00268	8.323e-06	0.93988	0.0139	NA	TRUE	NA
48	7	rs1142	104756326	104579775	105063372	0.0060043	T	C	4.34670164575	4.95651182846	SRPK2	0	intronic	5.973	5	4	1	1	1	1.382e-05	0.00948	0.00218	7.177e-07	1.05612	0.011	TRUE	TRUE	NA	TRUE
49	7	rs4275159	115067269	114940147	115113279	0.038847	A	G	-5.94087773737	-3.40222330294	SNORA25	154099	intergenic	2.924	6	14	0	1	0	2.835e-09	-0.01244	0.00209	0.0006684	0.96464	0.0106	TRUE	NA	TRUE	TRUE	TRUE
50	7	rs988720	121952981	121952981	122008804	0.0477396	T	C	-3.57554428866	-3.44769122976	FEZF1	2235	intergenic	1.796	5	5	1	0	0	0.0003495	-0.00914	0.00256	0.0005654	0.95695	0.0128	NA	TRUE	TRUE
51	7	rs17862355	126970135	126956866	127046383	0.0344614	T	G	3.7867997211	-3.45661783299	ZNF800	16708	intergenic	1.75	6	1	0	1	0	0.0001526	0.00798	0.00211	0.000547	0.96358	0.0107	NA	TRUE	NA
52	7	rs34997884	137066364	137039328	137085250	0.0080087	A	G	-4.24042195219	-5.1584519421	DGKI	0	UTR3	2.189	7	5	1	0	0	2.231e-05	-0.00925	0.00218	2.49e-07	0.94242	0.0115	NA	TRUE	NA	TRUE
53	8	rs2036550	4182925	4180898	4200359	0.0409952	T	C	-3.55477685666	-4.04640598136	CSMD1	0	intronic	1.987	7	5	1	0	0	0.0003783	-0.00764	0.00215	5.201e-05	0.95753	0.0107	NA	TRUE	NA
54	8	rs9329221	10240202	8088230	12203305	0.000328395	T	G	5.27030129607	4.99345047417	MSRA	0	intronic	NA	1f	5	1	1	0	1.362e-07	0.01108	0.0021	5.931e-07	1.05464	0.0106	TRUE	TRUE	TRUE	TRUE	TRUE
55	8	rs7845911	38135412	38014429	38310910	0.00912992	T	C	4.19004429891	4.9118957723	WHSC1L1	0	intronic	0.154	5	4	1	1	0	2.789e-05	0.01046	0.0025	9.02e-07	1.0662	0.013	NA	TRUE	TRUE	TRUE	TRUE
56	8	rs6996198	65463442	65437964	65498165	0.0387774	T	C	-5.88427608106	-3.40308314856	RP11-21C4.1	23420	intergenic	1.327	7	14	0	0	0	3.998e-09	-0.01696	0.00288	0.0006663	0.95218	0.0144	TRUE	TRUE	TRUE	TRUE	TRUE
57	8	rs13281016	143306382	143276606	143404118	0.000321811	A	G	-5.24927376851	-5.20328143748	TSNARE1	0	intronic	2.459	5	5	1	1	0	1.527e-07	-0.011	0.0021	1.958e-07	0.94563	0.0107	NA	TRUE	TRUE	TRUE	TRUE
58	9	rs56409537	26820643	26447292	27111268	0.0299029	T	C	3.69222575404	4.01930527829	CAAP1	20039	intergenic	4.803	7	15	0	1	0	0.0002223	0.01577	0.00427	5.837e-05	1.09911	0.0235	NA	TRUE	TRUE	TRUE
59	9	rs12000309	37230844	37073902	37379492	0.00587028	A	G	4.35511018637	4.23338492253	ZCCHC7	0	intronic	3.792	7	5	1	1	0	1.33e-05	0.00947	0.00217	2.302e-05	1.04823	0.0111	NA	TRUE	NA
60	9	rs10821128	96209943	96161300	96381916	0.0158434	T	C	3.96466205673	3.80693448275	FAM120AOS	0	exonic	0.047	4	4	1	0	0	7.35e-05	0.00881	0.00222	0.0001407	1.04331	0.0111	NA	TRUE	NA	TRUE
61	9	rs10979667	111810805	111670056	111922745	0.031717	A	G	3.66732623794	3.93603180235	TMEM245	0	intronic	3.014	7	4	1	1	0	0.0002451	0.00999	0.00272	8.284e-05	1.05485	0.0136	NA	TRUE	NA
62	10	rs7914363	10046885	9965784	10081300	0.0466302	A	G	-3.53654332582	3.53195470807	RP5-933E2.1	53799	intergenic	0.721	6	5	0	0	0	0.0004054	-0.00749	0.00212	0.0004125	1.03873	0.0107	NA	NA	NA
63	10	rs117311037	34327891	34291974	34345297	0.0445613	T	C	4.0377339992	3.33738733782	PARD3	70596	intergenic	7.271	7	14	0	1	0	5.397e-05	0.01324	0.00328	0.0008457	1.0724	0.021	NA	NA	NA
64	10	rs7092452	55817511	55771016	55842645	0.0439322	T	G	3.5251143651	-4.31905321194	PCDH15	0	intronic	0.595	5	5	1	0	0	0.0004233	0.00743	0.00211	1.567e-05	0.95495	0.0107	NA	NA	NA
65	10	rs12416687	104629011	104546183	105165256	0.00174283	T	C	-4.75936808328	4.59072925364	C10orf32-ASMT	0	intronic	5.683	4	1	1	1	0	1.942e-06	-0.01161	0.00244	4.417e-06	1.05802	0.0123	NA	TRUE	TRUE	TRUE	TRUE
66	10	rs12761679	106512727	106417957	106560225	0.00341889	A	C	4.60387571775	4.29999754696	SORCS3	0	intronic	1.487	6	7	1	0	0	4.147e-06	0.01063	0.00231	1.708e-05	1.05401	0.0122	NA	TRUE	TRUE	TRUE
67	10	rs7098086	107372392	107278592	107475778	0.0397111	A	G	-3.56823069507	-3.68003712536	YWHAZP5	73687	intergenic	2.142	5	5	0	0	0	0.0003594	-0.0095	0.00266	0.0002332	0.95113	0.0136	NA	NA	NA
68	11	rs6265	27679916	27581265	27742447	0.0101283	T	C	-4.48046670015	-3.945751752	BDNF-AS:BDNF	00:00:00	exonic	24.1	6	4	1	0	0	7.448e-06	-0.01204	0.00269	7.955e-05	0.94895	0.0133	NA	TRUE	TRUE
69	11	rs12419325	28580338	28375949	28580338	0.0143791	T	G	4.7163612257	3.81898851626	METTL15	225283	intergenic	16.46	6	5	0	1	0	2.401e-06	0.01293	0.00274	0.000134	1.05411	0.0138	NA	TRUE	TRUE
70	11	rs10769170	45813232	45764909	45821683	0.0338356	T	C	-3.72618467184	3.46542203411	SLC35C1	12390	intergenic	2.972	1f	7	0	1	0	0.0001944	-0.00822	0.00221	0.0005294	1.03894	0.011	NA	TRUE	NA	TRUE
71	11	rs6591097	104675102	104317629	104780744	0.0111081	A	G	-4.11226276316	-4.31500401854	CASP12	81342	intergenic	0.792	7	7	0	1	0	3.918e-05	-0.00864	0.0021	1.596e-05	0.95562	0.0105	NA	TRUE	NA
72	12	rs61909095	2301189	2285731	2420526	0.00155444	T	C	-4.79435383862	-7.52044527498	CACNA1C	0	intronic	0.187	3a	2	1	0	0	1.632e-06	-0.01032	0.00215	5.459e-14	0.92219	0.0108	TRUE	TRUE	TRUE	TRUE	TRUE
73	12	rs2417278	13632346	13597527	13632346	0.0391592	T	G	3.95784186134	3.3983646395	RNU6-590P	19635	intergenic	3.408	7	13	0	1	0	7.563e-05	0.00993	0.00251	0.0006779	1.04289	0.0124	NA	NA	NA
74	12	rs34869437	47870189	47807984	47882280	0.0318454	A	G	3.66555786239	-4.09531212585	MIR4494	112136	intergenic	6.343	7	9	0	1	0	0.0002468	0.0115	0.00314	4.216e-05	0.93398	0.0167	NA	NA	NA
75	12	rs11107884	78413496	78402463	78428248	0.0489114	T	G	4.39163779768	3.29156948756	NAV3	0	intronic	2.229	5	5	1	0	0	1.125e-05	0.01072	0.00244	0.0009963	1.04164	0.0124	NA	NA	NA
76	12	rs3764002	108618630	108609634	108629780	0.0235722	T	C	-3.89727782028	3.62353843278	WSCD2	0	exonic	NA	7	4	1	0	0	9.728e-05	-0.00933	0.00239	0.0002906	1.04446	0.012	TRUE	TRUE	TRUE	TRUE	TRUE
77	12	rs10849900	110974890	110342802	111052465	0.0240133	T	C	3.78745212363	-4.95441023215	PPTC7	0	exonic	1.066	3a	2	1	1	0	0.0001522	0.00856	0.00226	7.255e-07	0.94611	0.0112	NA	TRUE	NA
78	12	rs203329	120209678	120035536	120239193	0.0235251	A	G	-3.79659019963	-3.99026325079	CIT	0	intronic	4.093	7	4	1	1	0	0.0001467	-0.00795	0.00209	6.6e-05	0.95877	0.0105	NA	NA	NA
79	14	rs12892113	33308401	33292743	33309495	0.00708106	A	C	4.28626771799	4.26905825562	AKAP6	7833	intergenic	1.996	7	5	1	0	0	1.817e-05	0.00898	0.0021	1.963e-05	1.0477	0.0109	NA	TRUE	NA
80	14	rs7153461	78632130	78625653	78659721	0.0330762	T	C	3.89401143147	-3.47608025621	RNA5SP388	12015	intergenic	4.091	6	5	0	1	0	9.86e-05	0.00849	0.00218	0.0005088	0.96242	0.011	NA	NA	TRUE
81	14	rs6576006	104322394	103849715	104537680	0.000296462	A	C	5.27246978796	6.74540571941	LINC00637	0	ncRNA_intronic	0.217	5	2	1	1	0	1.346e-07	0.01164	0.00221	1.526e-11	1.07853	0.0112	TRUE	TRUE	TRUE	TRUE	TRUE
82	15	rs17766532	42813312	42457582	42893485	0.012117	T	G	-4.0769005572	-3.88841739252	SNAP23	0	intronic	5.622	6	4	1	1	0	4.564e-05	-0.01569	0.00385	0.0001009	0.92589	0.0198	NA	NA	NA	TRUE
83	15	rs6494397	63460009	63460009	63547859	0.0499235	A	C	-3.761496182	3.28192780035	RPS27L	9788	intergenic	0.156	6	5	1	0	0	0.0001689	-0.00893	0.00237	0.001031	1.04071	0.0122	NA	NA	TRUE
84	15	rs12442456	78751962	78714561	78926726	0.00861355	T	G	4.21174991227	-4.37977850497	IREB2	0	intronic	0.004	5	4	1	1	0	2.534e-05	0.01286	0.00305	1.188e-05	0.93351	0.0157	NA	TRUE	TRUE	TRUE
85	15	rs11072940	81047829	80997672	81055956	0.017856	A	C	-3.95825288053	3.73502036139	ABHD17C	0	UTR3	0.049	6	4	1	1	0	7.55e-05	-0.01245	0.00315	0.0001877	1.05866	0.0153	NA	TRUE	NA
86	15	rs2071382	91428197	91403674	91443059	0.000768892	T	C	-5.00517949868	-5.97017447637	FES	0	intronic	5.02	5	1	1	1	0	5.581e-07	-0.01049	0.0021	2.37e-09	0.93651	0.011	NA	TRUE	TRUE	TRUE	TRUE
87	16	rs8046401	7364523	7324960	7417203	0.0309466	A	G	-3.8444969245	-3.50582172416	RBFOX1	0	intronic	8.609	5	7	1	0	0	0.0001208	-0.01052	0.00273	0.0004552	0.95104	0.0143	NA	TRUE	TRUE	TRUE	TRUE
88	16	rs12935281	9859692	9802169	9868758	0.0435403	A	G	-4.04194353083	-3.34846685493	GRIN2A	0	intronic	3.893	6	5	1	0	0	5.301e-05	-0.01078	0.00267	0.0008126	0.95542	0.0136	NA	TRUE	NA
89	16	rs3826248	71373048	71355142	71396661	0.0311141	A	G	3.7216821922	3.52206446743	CALB2	19567	intergenic	9.144	NA	2	0	1	0	0.0001979	0.01011	0.00272	0.0004282	1.05064	0.014	TRUE	TRUE	TRUE
90	16	rs62053194	72994580	72993622	73026828	0.0278809	A	G	3.72296093077	3.79642119367	ZFHX3	0	intronic	4.573	5	4	1	0	0	0.0001969	0.01403	0.00377	0.0001468	1.08405	0.0212	NA	TRUE	NA
91	17	rs4790082	1278700	1236150	1372987	0.0157838	A	G	-4.38459830487	-3.78388368869	YWHAE	0	intronic	3.326	7	2	1	1	0	1.162e-05	-0.0092	0.0021	0.0001544	0.96079	0.0106	NA	TRUE	NA	TRUE
92	18	rs1943161	36898285	36898285	36898285	0.0217479	A	G	-3.82969918217	3.86148485384	LINC00669	0	ncRNA_intronic	0.45	5	2	0	0	0	0.0001283	-0.00993	0.00259	0.0001127	1.05012	0.0127	NA	NA	NA
93	18	rs2571000	44580347	44348190	44712257	0.0439103	A	G	3.57569402554	-3.51047908171	KATNAL2	0	intronic	3.235	6	5	1	1	0	0.0003493	0.00753	0.00211	0.0004473	0.96339	0.0106	NA	TRUE	NA
94	18	rs1382119	53459905	53183396	53477999	4.27467e-05	T	C	5.81418500496	5.53484708477	RP11-214L13.1	89013	intergenic	2.158	NA	5	0	0	0	6.093e-09	0.01283	0.00221	3.115e-08	1.06237	0.0109	TRUE	TRUE	TRUE	TRUE
95	18	rs12457876	77547535	77547535	77550145	0.03685	A	G	-3.67334064178	-3.48043514807	CTDP1	33024	ncRNA_exonic	1.543	2b	2	0	1	0	0.0002394	-0.00922	0.00251	0.0005006	0.95313	0.0138	NA	TRUE	NA
96	19	rs73002853	14655812	14617294	14657083	0.0378646	T	C	3.69988169055	3.41719475752	TECR	0	intronic	0.312	5	2	1	0	0	0.0002157	0.00792	0.00214	0.0006327	1.03977	0.0114	NA	NA	NA
97	19	rs10421376	31028277	30982165	31052954	0.0222759	T	C	3.88673874053	-3.64692243062	ZNF536	0	intronic	NA	5	4	1	0	0	0.0001016	0.01129	0.0029	0.0002654	0.94459	0.0156	NA	TRUE	TRUE
98	19	rs10411771	50176686	50148052	50182697	0.0165921	A	G	3.94608325898	4.65492414801	BCL2L12	0	intronic	0.501	5	2	1	1	0	7.944e-05	0.00961	0.00244	3.241e-06	1.06088	0.0127	NA	TRUE	NA	TRUE
99	22	rs75843224	41547154	41485593	42396890	0.0103443	A	C	-4.14059904279	4.02797217491	EP300	0	intronic	3.636	7	4	1	0	0	3.464e-05	-0.01862	0.0045	5.626e-05	1.10429	0.0246	NA	TRUE	TRUE		TRUE
100	22	rs6520050	46478195	46475465	46484465	0.0201319	A	G	3.86366146473	4.5523499334	FLJ27365	0	intronic	2.511	5	1	1	0	0	0.0001117	0.00845	0.00219	5.305e-06	1.05612	0.012	NA	NA	NA
SCZ & risky behaviours
locusnum	CHR	LEAD_SNP	LEAD_BP	MinBP	MaxBP	A1	A2	FDR	Z_in_Risk	Z_in_SCZ	nearestGene	dist	func	CADD	RDB	minChrState	posMapFilt	eqtlMapFilt	ciMapFilt	PVAL_in_Risk	BETA_in_Risk	SE_in_Risk	PVAL_in_SCZ	OR_in_SCZ	SE_in_SCZ	In_Risk	In_SCZ	in_conj_risk-taking	In_conj_risk-taking_BIP	in_conj_riskbehaviour_BIP
1	1	rs7518852	3146762	3146191	3147290	T	C	0.0363909668926916	-3.61947616411	-3.64345758227	PRDM16	0	intronic	0.529	5	4	1	0	0	0.0002952	-0.01535	0.00424	0.000269	0.94252	0.0162	NA	TRUE	TRUE	TRUE
2	1	rs11210887	44076019	43974091	44248419	A	G	0.0183948852123641	-3.90131895101	-5.67535664992	PTPRF	0	intronic	12.97	6	4	1	1	0	9.567e-05	-0.01097	0.00281	1.384e-08	0.93725	0.0114	NA	TRUE	TRUE	TRUE	TRUE
3	1	rs4421632	50319197	49463925	50591851	A	G	0.030715620967861	-3.90432176105	-3.60247642023	AGBL4	0	intronic	7.378	6	9	1	0	0	9.449e-05	-0.01706	0.00437	0.0003152	0.93034	0.02	NA	TRUE	NA
4	1	rs12031155	53714139	53658317	53752134	T	C	0.0165953430783004	-5.11287039911	-3.85718574808	LRP8	0	intronic	4.164	6	4	1	1	0	3.173e-07	-0.01337	0.00262	0.0001147	0.95945	0.0107	NA	TRUE	NA		TRUE
5	1	rs6694912	66552709	66392405	66552709	T	C	0.0129081352643486	4.40517195003	3.95092413923	PDE4B	0	intronic	1.037	6	5	1	0	0	1.057e-05	0.01136	0.00258	7.785e-05	1.04456	0.011	TRUE	TRUE	NA
6	1	rs534693	96714198	96685666	96870599	A	G	0.0302987284452287	-3.73089597457	-3.60864538948	RP5-898J17.1	5426	intergenic	7.734	NA	5	0	0	0	0.0001908	-0.00989	0.00265	0.0003078	0.96137	0.0109	NA	TRUE	NA		TRUE
7	1	rs146053799	166557051	166557051	167007928	A	G	0.0299184647013226	-4.05385709267	3.6145239508	FMO8P	7108	intergenic	1.908	6	5	0	0	0	5.038e-05	-0.03514	0.00867	0.0003009	1.15535	0.0399	NA	TRUE	NA
8	1	rs10495437	239297423	239271085	239298592	T	C	0.0055559180004839	-4.3451192848	-4.3335859024	CHRM3	252441	intergenic	0.859	NA	5	0	1	0	1.392e-05	-0.01159	0.00267	1.467e-05	0.9539	0.0109	NA	TRUE	NA
9	1	rs2953329	244025999	243639218	244025999	A	G	0.014082198853415	4.0036978567	5.35182829182	AKT3	11617	intergenic	0.161	6	14	0	1	0	6.236e-05	0.01049	0.00262	8.707e-08	1.06152	0.0112	NA	TRUE	TRUE	TRUE
10	2	rs2061607	18076052	18040139	18082903	A	G	0.0197706135577476	-3.87300867442	4.29171302001	KCNS3	0	intronic	4.531	NA	5	1	0	0	0.0001075	-0.01457	0.00376	1.773e-05	1.0709	0.016	NA	TRUE	NA
11	2	rs141216273	25599172	25599172	25599172	A	C	0.0466964250018335	3.50535430736	4.61905051852	DTNB	894	upstream:downstream	3.866	5	5	1	0	0	0.000456	0.02288	0.00653	3.855e-06	1.14031	0.0284	NA	TRUE	NA
12	2	rs7600005	48212055	48007836	48707841	A	G	0.00354919221583401	-4.93940825654	-4.38666851083	FBXO11	79122	ncRNA_intronic	1.336	7	14	0	1	0	7.836e-07	-0.01317	0.00267	1.151e-05	0.95161	0.0113	NA	NA	TRUE	TRUE	TRUE
13	2	rs58359565	53958919	53864496	54170035	A	C	0.0402822951897312	-3.57308513217	-4.33463826633	GPR75-ASB3:ASB3	00:00:00	intronic	1.182	6	4	1	1	0	0.0003528	-0.01121	0.00314	1.46e-05	0.9463	0.0127	NA	TRUE	NA
14	2	rs2215966	59017244	58978436	59089405	A	G	0.0157331165266981	-4.14840481217	-3.87666041267	LINC01122	0	ncRNA_intronic	2.616	NA	14	0	0	0	3.348e-05	-0.01088	0.00262	0.0001059	0.95916	0.0107	NA	TRUE	NA		TRUE
15	2	rs10189857	60713235	60610411	60727416	A	G	0.00641701673350751	4.29309445762	5.02101180521	BCL11A	0	intronic	14.94	4	2	1	0	0	1.762e-05	0.01116	0.0026	5.14e-07	1.05548	0.0108	TRUE	TRUE	NA
16	2	rs12994674	62996645	62804327	63269604	A	G	0.0288720707869354	6.10562371525	3.63065761744	EHBP1	0	intronic	0.124	5	4	1	0	0	1.024e-09	0.01722	0.00282	0.0002827	1.04227	0.0114	TRUE	TRUE	NA
17	2	rs7593050	74316414	74237898	74321075	A	C	0.0216166287433712	4.3451192848	3.75189924243	TET3	0	intronic	6.374	5	4	1	0	0	1.392e-05	0.01243	0.00286	0.0001755	1.04645	0.0121	NA	TRUE	NA
18	2	rs78783493	97668945	97349315	98599499	T	C	0.0232943820739013	4.18417784013	-3.72180979252	FAM178B	0	intronic	0.249	7	13	1	1	0	2.862e-05	0.01879	0.00449	0.0001978	0.91888	0.0227	NA	TRUE	TRUE	TRUE	TRUE
19	2	rs796643	125044519	124990618	125053081	T	C	0.0234407515489224	4.10324240779	3.71926922644	CNTNAP5	0	intronic	0.895	7	9	1	0	0	4.074e-05	0.01109	0.0027	0.0001998	1.04206	0.0111	NA	NA	NA
20	2	rs13034613	141060941	140936326	141172770	T	C	0.030095890184985	3.71600197516	3.61178213456	LRP1B	0	intronic	0.103	7	9	1	0	0	0.0002024	0.00967	0.0026	0.0003041	1.03977	0.0108	NA	TRUE	NA
21	2	rs7599062	146415580	146415580	146415580	A	G	0.0150113981075145	-4.08987807954	3.89521910931	RPL6P5	319954	intergenic	0.492	6	5	0	1	0	4.316e-05	-0.01266	0.0031	9.811e-05	1.05411	0.0135	NA	TRUE	NA
22	2	rs79925967	149430329	149380749	149520186	A	G	0.0493276907241138	-3.47984710952	-5.40649505759	EPC2	0	intronic	7.973	5	5	1	0	0	0.0005017	-0.01909	0.00549	6.427e-08	0.87538	0.0246	NA	TRUE	NA
23	2	rs1014445	162869203	162796517	162891848	A	G	0.00523225073381496	4.36555567333	4.94070651181	DPP4	0	intronic	0.781	5	2	1	0	0	1.268e-05	0.01141	0.00261	7.784e-07	1.05612	0.011	NA	TRUE	TRUE	TRUE
24	2	rs34636594	172911094	172530949	172921832	A	G	0.0499728124908308	3.47382267813	-4.36503913786	METAP1D	0	intronic	19.54	3a	5	1	1	0	0.0005131	0.01004	0.00289	1.271e-05	0.94895	0.012	NA	TRUE	NA
25	2	rs7601542	193796926	193742529	194028079	A	G	0.0179487286497306	3.91046135131	4.03380870702	PCGEM1	155300	intergenic	2.345	7	9	0	0	0	9.212e-05	0.01008	0.00258	5.488e-05	1.04342	0.0105	NA	TRUE	NA		TRUE
26	2	rs812760	200724372	200628118	201249327	T	C	0.00320697240726751	4.53792669481	-5.50341697104	FTCDNL1	8475	intergenic	1.454	7	5	1	1	0	5.681e-06	0.01216	0.00268	3.725e-08	0.94073	0.0111	NA	TRUE	NA		TRUE
27	2	rs72974267	225454209	225334070	225475560	T	C	0.0034654047744762	4.51146963748	5.47331257793	CUL3	4098	intergenic	12.88	5	5	1	1	0	6.438e-06	0.01249	0.00277	4.417e-08	1.06343	0.0112	NA	TRUE	TRUE	TRUE	TRUE
28	3	rs5004845	2568586	2568330	2576606	A	C	0.0346124207225721	-3.64050861748	-4.7527181862	CNTN4	0	intronic	3.201	4	5	1	0	0	0.0002721	-0.0131	0.0036	2.007e-06	0.92951	0.0154	NA	TRUE	NA		TRUE
29	3	rs4687552	52838402	52214640	53175017	T	C	5.99553431555236e-05	-5.9634943462	5.49450852544	ITIH3	0	intronic	5.015	5	4	1	1	0	2.469e-09	-0.01621	0.00272	3.918e-08	1.06279	0.0111	TRUE	TRUE	NA		TRUE
30	3	rs149730805	68767345	68767345	68896611	A	G	0.0402822951897312	-3.57308513217	-3.60940511878	FAM19A4	13571	intergenic	2.548	7	9	0	1	0	0.0003528	-0.0224	0.00627	0.0003069	0.89924	0.0294	NA	TRUE	NA
31	3	rs6549358	70852706	70793765	70875651	A	G	0.0119451680692443	-4.06530348236	-4.59129698206	RNU6-281P	4794	intergenic	15.27	4	5	0	1	0	4.797e-05	-0.01054	0.00259	4.405e-06	0.95075	0.011	NA	TRUE	NA
32	3	rs1840260	84842935	84841679	84961810	T	C	0.029017444971558	3.71600197516	3.64326636762	LINC00971	0	ncRNA_intronic	1.361	NA	7	0	1	0	0.0002024	0.01037	0.00279	0.0002692	1.04321	0.0116	TRUE	TRUE	TRUE	TRUE	TRUE
33	3	rs58783194	86173192	86011109	86192846	A	G	0.0241997816778324	-5.87353457734	3.70607017234	CADM2	49612	intergenic	0.041	7	9	0	1	0	4.266e-09	-0.01519	0.00259	0.0002105	1.04196	0.0111	TRUE	TRUE	TRUE	TRUE
34	3	rs9878792	116432671	116425935	116432671	T	G	0.0143985305788989	-3.99479592954	-3.94326426131	LSAMP:TUSC7	00:00:00	ncRNA_intronic	1.064	7	5	1	0	0	6.475e-05	-0.02727	0.00682	8.038e-05	0.89646	0.0277	NA	NA	NA
35	3	rs1499972	117719538	117493964	117820386	A	C	0.00187158094108153	-5.71640695404	-4.58462589169	LSAMP	3442	intergenic	2.867	6	5	1	0	0	1.088e-08	-0.02328	0.00407	4.548e-06	0.92533	0.0169	TRUE	TRUE	NA		TRUE
36	3	rs2279829	147106319	147095294	147224629	T	C	0.0110715381691462	-5.81143387292	-4.00651965411	ZIC4	0	UTR3	21.8	NA	2	1	1	0	6.194e-09	-0.01823	0.00314	6.162e-05	0.95028	0.0127	TRUE	TRUE	NA
37	3	rs6794601	160946769	160640295	161389515	T	C	0.0205951390596329	3.89539209938	3.77222230221	NMD3	0	intronic	5.26	5	4	1	1	0	9.804e-05	0.01004	0.00258	0.0001618	1.04123	0.0107	NA	TRUE	NA
38	3	rs6782579	180764204	180588841	180998071	A	G	0.00354442481682072	-4.50335185907	5.87431318175	SOX2-OT	0	ncRNA_intronic	2.25	5	9	0	1	0	6.689e-06	-0.01455	0.00323	4.246e-09	1.08199	0.0134	NA	TRUE	NA
39	4	rs11733702	26637940	26585881	26780582	T	C	0.0381125450718375	-3.64050861748	-3.52039780865	TBC1D19	0	intronic	0.721	6	5	1	0	0	0.0002721	-0.00939	0.00258	0.0004309	0.9631	0.0107	NA	NA	NA
40	4	rs997256	27511208	27395377	27581223	A	G	0.0314932501870902	3.68836468893	-3.59275515885	IGBP1P5	75558	intergenic	0.506	5	1	0	1	0	0.0002257	0.00991	0.00269	0.0003272	0.96127	0.011	NA	NA	NA
41	4	rs7669969	31165942	31116254	31204950	A	C	0.00835966863620716	-4.6452286535	-4.10621221468	RP11-617I14.1	6823	intergenic	1.279	7	5	0	0	0	3.397e-06	-0.01429	0.00308	4.022e-05	0.94743	0.0132	NA	TRUE	TRUE	TRUE
42	4	rs172156	46326989	46195511	46361545	T	C	0.0346124207225721	3.64050861748	3.86696109527	GABRA2	0	intronic	2.856	7	5	1	1	0	0.0002721	0.00941	0.00258	0.0001102	1.04248	0.0108	NA	TRUE	TRUE	TRUE	TRUE
43	4	rs13124331	66430764	66428928	66534629	T	C	0.0224699567996085	3.82232368393	3.96223950492	EPHA5	0	intronic	6.08	7	5	1	0	0	0.0001322	0.02108	0.00552	7.425e-05	1.09713	0.0234	NA	TRUE	TRUE	TRUE
44	4	rs13107325	103188709	102702364	103388441	T	C	4.1995533748019e-08	-7.26977003336	7.07119961206	SLC39A8	0	exonic	23.1	5	4	1	0	0	3.601e-13	-0.03591	0.00494	1.536e-12	1.16404	0.0215	TRUE	TRUE	NA
45	4	rs223496	103654439	103640143	103942714	A	G	0.0433865636661022	-3.98202705268	-3.44342306292	MANBA	0	intronic	3.9	7	4	1	1	0	6.833e-05	-0.01168	0.00293	0.0005744	0.95925	0.0121	NA	TRUE	NA
46	4	rs7699641	179106735	179023136	179195909	A	G	0.027033292896753	-3.74680668759	-3.7419470431	RNU1-45P	68719	intergenic	0.93	7	5	0	1	0	0.0001791	-0.00979	0.00261	0.0001826	0.9606	0.0107	NA	TRUE	NA
47	5	rs2009482	49852849	49422797	50161627	A	G	0.0150616561076488	3.97788836513	3.92125221784	PARP8	108883	intergenic	1.939	7	9	0	1	0	6.953e-05	0.01025	0.00258	8.809e-05	1.043	0.0107	NA	TRUE	TRUE	TRUE	TRUE
48	5	rs34622	60462490	60061486	60549110	A	G	0.0454024590320778	3.51904698375	3.67132105129	CTC-436P18.1	0	ncRNA_intronic	2.679	NA	5	1	1	0	0.0004331	0.01036	0.00294	0.0002413	1.04645	0.0124	NA	TRUE	NA
49	5	rs4144466	87708196	87513775	87778792	A	G	0.017297213312483	-4.83838256711	-3.84126877834	TMEM161B-AS1:CTC-498M16.2	00:00:00	ncRNA_intronic	0.643	7	4	0	1	0	1.309e-06	-0.01481	0.00306	0.0001224	0.95332	0.0125	NA	TRUE	NA
50	5	rs17345277	103766994	103684787	104055261	T	C	0.0206029038432369	5.04585403893	3.77206817996	RP11-6N13.1	0	ncRNA_intronic	1.301	5	7	0	0	0	4.515e-07	0.01426	0.00283	0.0001619	1.04603	0.0119	TRUE	TRUE	NA		TRUE
51	5	rs1822163	112051061	112010374	112207185	T	C	0.0293861658807879	-4.0429627871	3.62273892405	APC	0	intronic	0.587	6	1	1	0	0	5.278e-05	-0.01828	0.00452	0.0002915	1.07444	0.0198	NA	TRUE	NA
52	5	rs4976312	135007109	134970543	135039790	T	C	0.0435732013734478	3.57308513217	3.5343366722	CTC-321K16.4	17484	intergenic	10.18	4	2	0	1	0	0.0003528	0.01086	0.00304	0.0004088	1.04718	0.013	NA	NA	NA
53	5	rs577197	146287207	146222074	146337743	T	C	0.0166392093193858	-3.9401519929	3.87758148037	PPP2R2B	0	intronic	1.107	7	5	1	0	0	8.143e-05	-0.01057	0.00268	0.0001055	1.04362	0.011	NA	TRUE	NA
54	5	rs116798378	152788160	152787446	152842499	A	G	0.0454024590320778	-3.51904698375	3.96537710743	GRIA1	81014	intergenic	0.601	7	5	0	0	0	0.0004331	-0.02688	0.00764	7.328e-05	1.1505	0.0354	NA	TRUE	NA
55	5	rs10053511	174472998	174470775	174476181	A	G	0.029017444971558	3.71600197516	3.74388030304	CTC-281M20.1	50481	intergenic	1.429	7	5	0	0	0	0.0002024	0.00982	0.00264	0.0001812	1.04227	0.0111	NA	TRUE	NA
56	6	rs16894116	28414967	26157762	29923941	T	G	5.40428845266275e-05	-5.72325862289	-9.41439823151	COX11P1	0	ncRNA_exonic	12.12	4	1	1	1	0	1.045e-08	-0.01732	0.00303	4.758e-21	0.87713	0.0139	TRUE	TRUE	TRUE	TRUE	TRUE
57	6	rs2022265	84293271	84226380	84409255	A	G	0.0224699567996085	-3.82232368393	5.81073272336	SNAP91	0	intronic	1.857	7	5	1	1	0	0.0001322	-0.00989	0.00259	6.22e-09	1.06364	0.0106	NA	TRUE	NA		TRUE
58	6	rs9375138	98518518	98310091	98623165	T	C	0.0149727170833658	5.06991184821	3.89623399912	RP11-436D23.1	0	ncRNA_intronic	2.56	6	9	0	1	0	3.98e-07	0.01726	0.0034	9.77e-05	1.05559	0.0139	TRUE	TRUE	NA	TRUE	TRUE
59	6	rs3800227	108994161	108868422	109020332	A	G	0.0061226294950729	-4.30912731581	4.49957329619	FOXO3	0	intronic	8.084	5	5	1	0	1	1.639e-05	-0.01273	0.00295	6.809e-06	1.05496	0.0119	NA	TRUE	NA
60	6	rs146439263	110249237	110249237	110256120	T	G	0.0422228674273292	4.1323327823	3.45592887787	GPR6	50276	intergenic	0.393	6	5	0	0	0	3.591e-05	0.05765	0.01395	0.0005484	1.18223	0.0484	NA	TRUE	NA
61	7	rs10950415	1914477	1827717	2239569	A	G	8.42102733442967e-05	5.60713770358	6.40486752423	MAD1L1	0	intronic	7.513	2b	2	1	1	0	2.057e-08	0.01453	0.00259	1.505e-10	1.07154	0.0108	TRUE	TRUE	NA	TRUE	TRUE
62	7	rs12670598	21496697	21496397	21520212	T	G	0.0464477606999073	3.5334330293	3.55693986555	SP4	0	intronic	3.056	7	4	1	0	0	0.0004102	0.0097	0.00275	0.0003752	1.04112	0.0113	NA	TRUE	NA
63	7	rs2944805	71822914	71682643	71872935	T	C	0.0169269033387307	3.93323565246	4.18569091082	CALN1	0	intronic	0.257	NA	9	1	1	0	8.381e-05	0.0102	0.00259	2.843e-05	1.04582	0.0107	NA	TRUE	NA
64	7	rs440900	78335347	78312157	78414989	A	G	0.00481485018881003	-4.438233962	-4.2902152796	MAGI2	0	intronic	2.975	7	4	1	0	0	9.07e-06	-0.01198	0.0027	1.785e-05	0.95332	0.0111	NA	TRUE	NA
65	7	rs17326034	103811808	103709196	103845603	T	C	0.0402822951897312	-3.57308513217	-3.68113281975	ORC5	0	intronic	5.5	7	4	1	0	0	0.0003528	-0.01161	0.00325	0.0002322	0.94876	0.0143	NA	TRUE	NA
66	7	rs4275159	115067269	114940147	115113279	A	G	0.0471946639492463	-5.34411474531	-3.40222330294	SNORA25	154099	intergenic	1.209	6	14	0	1	0	9.086e-08	-0.01377	0.00258	0.0006684	0.96464	0.0106	TRUE	TRUE	TRUE	TRUE	TRUE
67	7	rs988720	121952981	121952981	122008804	T	C	0.0429898079982593	-4.3451192848	-3.44769122976	FEZF1	2235	intergenic	5.124	5	5	1	0	0	1.392e-05	-0.0137	0.00315	0.0005654	0.95695	0.0128	NA	TRUE	TRUE	TRUE
68	8	rs657913	9882575	8088230	11836318	T	G	0.000569666627013658	-5.08321460835	-4.94254322934	MSRA	29202	intergenic	0.737	7	14	0	1	0	3.711e-07	-0.01317	0.00259	7.711e-07	0.94781	0.0108	NA	TRUE	TRUE	TRUE	TRUE
69	8	rs7012844	38246762	38014429	38310910	T	C	0.00180613256230446	4.73028940064	4.60357476944	LETM2	0	intronic	2.735	7	4	1	1	0	2.242e-06	0.01418	0.003	4.153e-06	1.05971	0.0126	NA	TRUE	TRUE	TRUE	TRUE
70	8	rs6996198	65463442	65437964	65498165	T	C	0.0471155899690847	-4.32649610146	-3.40308314856	RP11-21C4.1	23420	intergenic	0.621	7	14	0	0	0	1.515e-05	-0.01536	0.00355	0.0006663	0.95218	0.0144	NA	TRUE	TRUE	TRUE	TRUE
71	8	rs7817028	93216034	93190014	93251556	T	G	0.0220114127214512	-4.18417784013	-3.74401892986	RUNX1T1	100519	intergenic	1.096	5	9	0	1	0	2.862e-05	-0.01099	0.00263	0.0001811	0.95935	0.0111	TRUE	TRUE	NA
72	8	rs35643917	106110690	106050472	106111662	A	C	0.0499728124908308	-3.47382267813	3.8584680074	RP11-574O7.1	44397	intronic	1.273	5	7	0	0	0	0.0005131	-0.00948	0.00273	0.0001141	1.04404	0.0112	NA	TRUE	NA
73	8	rs60676258	115258106	115196474	115450477	A	C	0.0464661518848457	3.76372644698	3.41013806926	CSMD3	808777	intergenic	1.135	7	5	0	0	0	0.0001674	0.01075	0.00286	0.0006493	1.03998	0.0115	NA	TRUE	NA
74	8	rs11787216	142615222	142611220	142651709	T	C	0.0288364389523398	-5.31595391958	-3.63120590413	MROH5	97891	intergenic	0.567	5	5	0	1	0	1.061e-07	-0.01418	0.00267	0.0002821	0.95954	0.0114	NA	TRUE	NA
75	8	rs7832163	143376802	143363229	143404118	T	C	0.00516561410155956	4.36990605644	5.09600279867	TSNARE1	0	intronic	7.397	4	4	1	1	0	1.243e-05	0.01136	0.0026	3.469e-07	1.05622	0.0107	NA	TRUE	TRUE	TRUE	TRUE
76	8	rs7007949	144239660	144238923	144270473	A	G	0.029017444971558	-3.71600197516	-3.82702755613	LY6H	0	UTR3	4.731	5	3	1	1	0	0.0002024	-0.00964	0.00259	0.0001297	0.95964	0.0108	NA	TRUE	NA
77	9	rs10959478	11042142	10960730	11091101	T	C	0.0497411722781075	3.65170995696	3.37580523846	IMP3P1	211833	intergenic	4.531	5	5	0	0	0	0.0002605	0.00989	0.00271	0.000736	1.03956	0.0115	TRUE	TRUE	NA
78	9	rs1434479	26668917	26646716	26714614	T	C	0.0363909668926916	3.61947616411	3.87097704629	SNORA31	127253	intergenic	18.98	5	5	0	0	0	0.0002952	0.00951	0.00263	0.0001084	1.04289	0.0108	NA	TRUE	TRUE	TRUE
79	10	rs10821946	63802574	63802574	63825807	T	C	0.0356554437314398	5.040259922	-3.5352432104	ARID5B	0	intronic	0.091	6	5	1	1	1	4.649e-07	0.01299	0.00258	0.0004074	0.96252	0.0108	NA	TRUE	NA
80	10	rs7068164	64401056	64401056	64420972	A	C	0.0236558975700524	3.80119485672	4.40785374805	ZNF365	0	intronic	3.321	6	5	1	0	0	0.000144	0.00989	0.0026	1.044e-05	1.04802	0.0106	NA	TRUE	NA		TRUE
81	10	rs11001965	78762966	78741559	78763297	A	G	0.0355159318726826	3.62983722839	3.74277387074	KCNMA1	0	intronic	15.27	6	5	1	0	0	0.0002836	0.00959	0.00264	0.000182	1.04112	0.0108	NA	TRUE	NA
82	10	rs10887584	88112323	88096047	88437537	A	G	0.00598043964006142	-4.97146167885	-4.21898922448	GRID1	0	intronic	6.891	7	5	1	0	0	6.645e-07	-0.01285	0.00259	2.454e-05	0.95562	0.0108	NA	TRUE	NA
83	10	rs74153155	104216592	104213502	104217441	T	C	0.0203044200581059	-4.63026389165	3.77798877999	RP11-18I14.10	0	ncRNA_intronic	8.134	3a	2	1	1	0	3.652e-06	-0.01334	0.00288	0.0001581	1.04949	0.0128	NA	TRUE	NA
84	10	rs10883826	104830819	104487871	105176179	A	G	4.1995533748019e-08	-7.77972912331	7.81230831677	CNNM2	0	intronic	2.281	6	4	1	1	1	7.268e-15	-0.02057	0.00264	5.615e-15	1.08741	0.0107	TRUE	TRUE	TRUE	TRUE	TRUE
85	10	rs6584649	106745104	106417957	106830537	T	G	0.0329007623048809	3.66338910594	3.76672955951	SORCS3	0	intronic	2.61	5	9	1	0	0	0.0002489	0.01163	0.00318	0.0001654	1.05064	0.0131	NA	TRUE	TRUE	TRUE
86	11	rs71480157	27610041	27541623	27742447	T	C	0.0123920264400958	6.30302064089	3.9666169909	BDNF-AS	0	ncRNA_intronic	2.585	7	5	0	1	0	2.919e-10	0.02105	0.00334	7.29e-05	1.05823	0.0143	TRUE	TRUE	TRUE	TRUE
87	11	rs10767734	28642381	28375949	28694440	T	C	0.0113162555395425	-5.17948441481	-3.9991514232	METTL15	287326	intergenic	15	5	2	0	0	0	2.225e-07	-0.01385	0.00268	6.357e-05	0.95648	0.0111	TRUE	TRUE	TRUE	TRUE
88	11	rs998290	41060556	41015603	41064549	A	G	0.029017444971558	3.71600197516	-3.70379251975	LRRC4C	0	intronic	8.151	7	5	1	0	0	0.0002024	0.00976	0.00263	0.0002124	0.96098	0.0108	NA	NA	NA
89	11	rs11570094	47359706	47268310	47397353	A	C	0.0275198705468944	-3.76372644698	-3.65141442656	MYBPC3	0	intronic	1.883	1f	4	1	1	0	0.0001674	-0.01063	0.00282	0.0002608	0.95877	0.0115	TRUE	TRUE	NA
90	11	rs61884411	64437714	64361955	64485193	A	C	0.0439060219039424	-5.34411474531	-3.43782802204	NRXN2	0	intronic	9.036	5	2	1	0	0	9.086e-08	-0.02073	0.00388	0.0005864	0.94677	0.0159	NA	TRUE	NA		TRUE
91	11	rs1836798	112931625	112826311	113062983	A	G	0.0080446855817963	-6.06739691983	-4.11919397155	NCAM1	0	intronic	0.269	6	5	1	0	0	1.3e-09	-0.01953	0.00322	3.802e-05	0.94715	0.0132	TRUE	TRUE	NA		TRUE
92	11	rs57702670	124293632	124276497	124303201	T	C	0.0236558975700524	3.80119485672	4.00177149779	OR8B4	174	downstream	0.504	NA	14	1	0	0	0.000144	0.0162	0.00426	6.287e-05	1.07047	0.017	NA	TRUE	NA
93	11	rs71491831	124605783	124605783	124624150	A	G	0.00513746294457547	-4.52428506925	-4.26826411146	NRGN	3958	intergenic	0.083	7	5	1	1	0	6.06e-06	-0.02199	0.00486	1.97e-05	0.91521	0.0207	NA	TRUE	NA
94	12	rs68089646	2338756	2297996	2338756	A	G	0.0167840912136929	-3.93667028413	-6.01643503999	CACNA1C	0	intronic	2.169	7	5	1	1	0	8.262e-05	-0.01104	0.0028	1.783e-09	0.93034	0.012	NA	TRUE	TRUE	TRUE	TRUE
95	12	rs1426371	108629780	108595296	108629780	A	G	0.0261331582947473	-5.60713770358	3.6725948383	WSCD2	0	intronic	0.467	5	2	1	0	0	2.057e-08	-0.01647	0.00294	0.0002401	1.04603	0.0123	TRUE	TRUE	TRUE	TRUE	TRUE
96	12	rs11057686	122843443	122781897	123024476	A	G	0.00839575069170289	-4.22636182065	-4.10472278593	CLIP1	0	intronic	3.39	6	4	1	0	0	2.375e-05	-0.01135	0.00268	4.048e-05	0.95552	0.0111	NA	TRUE	NA
97	12	rs2229840	124826462	124796110	124826676	T	C	0.0329007623048809	3.66338910594	-3.62371641636	NCOR2	0	exonic	22.9	NA	4	1	0	0	0.0002489	0.01286	0.00351	0.0002904	0.94753	0.0149	NA	TRUE	NA		TRUE
98	13	rs7317084	28198098	28158620	28200940	T	C	0.0426903286506284	-3.80119485672	-3.45090992519	POLR1D	0	intronic	4.606	5	1	1	1	0	0.000144	-0.01515	0.00399	0.0005587	0.94441	0.0166	NA	NA	NA
99	13	rs9545073	79909007	79855297	80162555	T	C	0.00354442481682072	-4.50335185907	-4.47170065648	RBM26	0	intronic	0.604	6	4	1	1	0	6.689e-06	-0.01181	0.00262	7.76e-06	0.95275	0.0108	NA	TRUE	NA		TRUE
100	14	rs11844846	29487668	29469373	29530609	A	G	0.0143985305788989	-3.99479592954	-4.40889370824	RNU6-864P	36051	ncRNA_intronic	0.839	7	5	0	0	0	6.475e-05	-0.01082	0.00271	1.039e-05	0.9518	0.0112	NA	TRUE	NA
101	14	rs7153461	78632130	78625653	78659721	T	C	0.040525343965539	3.95828452511	-3.47608025621	RNA5SP388	12015	intergenic	2.419	6	5	0	1	0	7.549e-05	0.01061	0.00268	0.0005088	0.96242	0.011	NA	NA	TRUE	TRUE
102	14	rs2614464	99743113	99733954	99751267	A	G	0.0239276848618188	-3.88106508876	-3.71080648124	BCL11B	5251	intergenic	1.158	NA	5	1	0	0	0.000104	-0.01012	0.00261	0.0002066	0.95925	0.0112	NA	TRUE	NA		TRUE
103	14	rs12893668	104017793	103849715	104537680	A	G	0.00180613256230446	4.73028940064	6.73962127759	RNU7-160P	1049	intergenic	0.448	4	1	1	1	0	2.242e-06	0.01347	0.00285	1.588e-11	1.08296	0.0118	NA	TRUE	TRUE	TRUE	TRUE
104	15	rs281299	47686081	47686081	47686081	T	C	0.0224699567996085	3.82232368393	4.37131582554	SEMA6D	0	ncRNA_intronic	7.478	NA	5	1	0	0	0.0001322	0.01015	0.00266	1.235e-05	1.04928	0.011	TRUE	TRUE	NA
105	15	rs16946692	63531915	63460009	63600603	A	G	0.0435043804274401	3.82232368393	-3.4421547535	RAB8B	0	intronic	8.246	7	5	1	0	0	0.0001322	0.0118	0.00309	0.0005771	0.95715	0.0127	NA	TRUE	TRUE	TRUE
106	15	rs518425	78883813	78719832	78936168	A	G	0.029017444971558	-3.71600197516	6.28707649466	CHRNA5	0	intronic	3.882	NA	5	1	1	0	0.0002024	-0.01058	0.00285	3.235e-10	1.07691	0.0118	NA	TRUE	TRUE	TRUE
107	15	rs34443447	88596735	88570856	88596735	T	G	0.0381796341139599	-3.86762610268	-3.50453816619	NTRK3	0	intronic	2.499	5	5	1	0	0	0.0001099	-0.01045	0.0027	0.0004574	0.9605	0.0115	NA	TRUE	NA
108	15	rs57272144	89904368	89883147	89941879	A	G	0.0197685490556144	-4.25080874118	-3.78859772167	LINC00925	441	upstream	5.423	2b	2	0	1	0	2.13e-05	-0.01117	0.00263	0.0001515	0.95925	0.011	NA	TRUE	NA
109	15	rs8027450	91418394	91403674	91443059	T	C	3.87428970685338e-05	-5.80750673978	-6.09652353004	FURIN	0	intronic	0.821	7	3	1	1	0	6.341e-09	-0.01598	0.00275	1.084e-09	0.92988	0.0119	TRUE	TRUE	TRUE	TRUE	TRUE
110	15	rs55684513	96846638	96839069	96862761	T	C	0.0223289480238969	-3.90131895101	-3.73852919522	NR2F2-AS1	0	ncRNA_intronic	6.446	6	5	0	1	0	9.567e-05	-0.0114	0.00292	0.0001851	0.95648	0.0119	NA	TRUE	NA
111	16	rs9674069	7351469	7324686	7364523	A	G	0.00506526320779275	4.79894950129	4.27318551529	RBFOX1	0	intronic	0.991	5	5	1	0	0	1.595e-06	0.01494	0.00311	1.927e-05	1.05707	0.013	NA	TRUE	TRUE	TRUE	TRUE
112	16	rs7403809	13750219	13646191	13804648	T	C	7.48692513797821e-06	6.19302597006	6.23374988007	ERCC4	263794	intergenic	0.48	7	9	0	1	0	5.902e-10	0.0191	0.00308	4.554e-10	1.08112	0.0125	TRUE	TRUE	NA		TRUE
113	16	rs75849092	24682396	24676044	24879776	T	G	0.00605803280993434	-4.39280011769	-4.21452899167	AC012317.1	12	upstream	7.62	2b	1	0	1	0	1.119e-05	-0.01664	0.00379	2.503e-05	0.93473	0.016	NA	TRUE	NA
114	16	rs62055056	71418999	71355142	72913858	A	G	0.00409280703257848	-4.59691132641	-4.34229816342	CALB2	0	intronic	0.44	5	1	1	1	0	4.288e-06	-0.01851	0.00403	1.41e-05	0.92524	0.0179	TRUE	TRUE	TRUE	TRUE	TRUE
115	17	rs8077194	2119475	1953037	2229067	A	G	0.00535035685283429	-4.37202398126	4.25505246814	SMG6	0	intronic	6.79	4	2	1	1	0	1.231e-05	-0.01269	0.0029	2.09e-05	1.05085	0.0117	NA	TRUE	NA		TRUE
116	17	rs9902772	7823486	7802968	7920847	T	C	0.0324210954593014	4.97934446882	3.57938785666	KCNAB3	1690	intergenic	3.201	6	5	1	1	0	6.38e-07	0.02373	0.00477	0.0003444	1.07595	0.0205	NA	NA	NA
117	17	rs199500	44863413	43463493	44865603	T	C	0.02614014039892	-7.84860211597	-3.67248846152	WNT3	0	intronic	10.93	1f	5	1	1	0	4.207e-15	-0.02253	0.00287	0.0002402	0.95037	0.0139	TRUE	TRUE	NA
118	17	rs62078384	47044463	46957696	47047868	T	C	0.0187135717288411	-4.59082377234	3.80940787039	GIP	0	intronic	1.078	5	5	1	1	0	4.415e-06	-0.01184	0.00258	0.0001393	1.04133	0.0106	NA	TRUE	NA
119	18	rs7232791	46717796	46584184	46981114	T	C	0.0456720223265832	-3.78179749876	3.41874782613	DYM	0	intronic	2.931	7	5	1	0	0	0.0001557	-0.01387	0.00367	0.0006291	1.05043	0.0144	NA	TRUE	NA
120	18	rs72930755	53151150	52905021	53630222	T	C	3.57855008019436e-05	5.82822504896	6.25606984067	TCF4	0	intronic	0.233	6	4	1	0	0	5.602e-09	0.03337	0.00573	3.948e-10	1.17187	0.0254	TRUE	TRUE	TRUE	TRUE
121	18	rs11664298	77578986	77551586	77580712	A	G	0.0380356211265514	3.59993233426	4.68585029795	KCNG2	44681	intergenic	4.359	5	5	0	1	0	0.0003183	0.01139	0.00316	2.788e-06	1.06524	0.0135	NA	TRUE	NA
122	19	rs17313907	31014394	30981639	31051857	A	G	0.0352735801813175	-3.74680668759	3.54047993755	ZNF536	0	intronic	4.146	5	5	1	0	0	0.0001791	-0.01318	0.00352	0.0003994	1.05538	0.0152	NA	TRUE	TRUE	TRUE
123	19	rs8112050	32631274	32619369	32673037	T	C	0.0206483236407799	-3.85485128365	-4.08288519411	AC011518.1	34451	intergenic	0.077	5	5	0	1	0	0.0001158	-0.01096	0.00284	4.448e-05	0.95361	0.0116	NA	NA	NA
124	20	rs1831005	20748971	20748259	20765237	T	C	0.0372251995345568	3.60957423079	-3.69199710304	RN7SL607P	29596	intergenic	1.179	5	5	0	1	0	0.0003067	0.00935	0.00259	0.0002225	0.96069	0.0109	NA	NA	NA
125	21	rs11700855	34270051	34270051	34308743	A	G	0.0138428065807916	-4.27809449877	3.92577761198	C21orf49	4007	intergenic	4.273	5	7	1	0	0	1.885e-05	-0.01888	0.00441	8.645e-05	1.07283	0.0179	NA	NA	NA
126	22	rs11090045	41753603	41215672	41854446	A	G	0.0209056959874003	-3.85003696421	5.32921163633	ZC3H7B	0	UTR3	8.813	5	3	1	1	0	0.0001181	-0.01075	0.00279	9.864e-08	1.06663	0.0121	NA	TRUE	TRUE	TRUE
127	22	rs150398197	42638140	42486038	42741887	T	C	0.00836801590742312	-4.29309445762	-4.10586769108	TCF20	0	intronic	0.293	7	5	1	1	0	1.762e-05	-0.02018	0.0047	4.028e-05	0.91888	0.0206	TRUE	TRUE	NA
128	22	rs17884691	46481623	46475465	46484465	A	G	0.00843022726267909	-5.33336357952	-4.10329917942	FLJ27365	0	intronic	4.799	4	1	1	0	0	9.641e-08	-0.0159	0.00298	4.073e-05	0.94715	0.0132	NA	NA	NA	TRUE
129	22	rs4468	50167652	50167652	50332324	T	C	0.00771954596448689	-4.22636182065	-4.35461662317	BRD1	0	UTR3	0.142	5	4	1	0	0	2.375e-05	-0.01102	0.00261	1.333e-05	0.9463	0.0127	NA	NA	NA

## Sheet: Table S4
Genes mapped by positional, eQTL, or chromatin interaction mapping of lead SNPs in the loci jointly associated with bipolar and risk-taking at FDR<0.05.
Lead SNPs from jointly associated loci mapped to genes using positional mapping, eQTL mapping, and chromatin interaction strategies. pLI = probability of loss of function mutation intolerance (higher scores indicate higher probability); ncRVIS: Non-coding residual variation intolerance score. The higher the score is, the more intolerant to noncoding variants the gene is; posMap = SNPs mapped to t…
ensg	symbol	chr	start	end	strand	type	entrezID	HUGO	pLI	ncRVIS	posMapSNPs	posMapMaxCADD	eqtlMapSNPs	eqtlMapminP	eqtlMapminQ	eqtlMapts	eqtlDirection	ciMap	ciMapts	minGwasP	IndSigSNPs	GenomicLocus
ENSG00000116497	S100PBP	1	33282368	33324476	1	protein_coding	64766	S100PBP	0.947039388875535	-0.958772797	0	0	1	NA	0.009	CMC_SVA_cis:CMC_NoSVA_cis	NA	No	NA	1.56860820817e-08	rs1746662	1
ENSG00000160097	FNDC5	1	33327869	33338083	-1	protein_coding	252995	FNDC5	0.406509132252723	-0.933484127	1	13.09	0	NA	NA	NA	NA	No	NA	1.56860820817e-08	rs1746662	1
ENSG00000121905	HPCA	1	33351595	33364042	1	protein_coding	3208	HPCA	0.433846185685315	-0.452336088	0	0	1	NA	0.009	CMC_SVA_cis	NA	No	NA	1.56860820817e-08	rs1746662	1
ENSG00000267885	FKSG48	1	33439268	33439642	1	protein_coding	100996488	FKSG48	NA	NA	0	0	1	1.98777e-05	0.00882275	GTEx/v7/Brain_Caudate_basal_ganglia	NA	No	NA	1.56860820817e-08	rs1746662	1
ENSG00000134686	PHC2	1	33789224	33896653	-1	protein_coding	1912	PHC2	0.205656047583874	1.077231333	1	1.664	0	NA	NA	NA	NA	No	NA	1.94262238212e-08	rs12138864	2
ENSG00000177181	RIMKLA	1	42846466	42888249	1	protein_coding	284716	RIMKLA	0.0873953268287957	-1.281653256	1	10.66	0	NA	NA	NA	NA	No	NA	3.2960620764e-08	rs12096927	3
ENSG00000066185	ZMYND12	1	42896000	42921938	-1	protein_coding	84217	ZMYND12	0.00105994735075674	-0.88231689	0	0	1	NA	0.009	CMC_SVA_cis	NA	No	NA	3.2960620764e-08	rs12096927	3
ENSG00000159479	MED8	1	43849588	43855479	-1	protein_coding	112950	MED8	8.1582621367423e-06	0.403723391	0	0	1	NA	0.049	CMC_SVA_cis	NA	No	NA	3.86453639618e-08	rs2367724	4
ENSG00000066135	KDM4A	1	44115829	44171186	1	protein_coding	9682	KDM4A	0.999993865120135	-1.029432354	1	1.168	0	NA	NA	NA	NA	No	NA	3.86453639618e-08	rs2367724	4
ENSG00000117407	ARTN	1	44398992	44402913	1	protein_coding	9048	ARTN	0.293100341552423	-0.349064033	0	0	1	5.90377e-07	7.65687e-18	GTEx/v7/Brain_Cerebellum	NA	No	NA	3.86453639618e-08	rs2367724	4
ENSG00000117859	OSBPL9	1	52042851	52254889	1	protein_coding	114883	OSBPL9	0.998515312665247	0.292263863	1	1.011	0	NA	NA	NA	NA	No	NA	4.13597142044e-08	rs1417364	5
ENSG00000078618	NRD1	1	52254863	52344477	-1	protein_coding	4898	NRDC	0.878722429060876	-0.426816814	1	1.011	0	NA	NA	NA	NA	No	NA	4.13597142044e-08	rs1417364	5
ENSG00000162599	NFIA	1	61330931	61928465	1	protein_coding	4774	NFIA	0.999555166212873	-0.180372327	1	2.706	0	NA	NA	NA	NA	No	NA	4.79797505898e-08	rs182823	6
ENSG00000135824	RGS8	1	182615239	182653711	-1	protein_coding	85397	RGS8	0.520349598238871	-0.250472212	1	2.079	0	NA	NA	NA	NA	No	NA	3.60856421882e-08	rs34194740	8
ENSG00000069275	NUCKS1	1	205681947	205719404	-1	protein_coding	64710	NUCKS1	0.979237657935801	-0.744722561	1	1.388	0	NA	NA	NA	NA	No	NA	1.33361920821e-08	rs823130	9
ENSG00000117280	RAB7L1	1	205737114	205744588	-1	protein_coding	8934	RAB29	0.790354891047754	2.652801346	0	0	1	1.12492e-08	3.30276e-07	CMC_SVA_cis:CMC_NoSVA_cis:GTEx/v7/Brain_Cerebellum	NA	No	NA	1.33361920821e-08	rs823130	9
ENSG00000133065	SLC41A1	1	205758221	205782876	-1	protein_coding	254428	SLC41A1	0.705784064695467	-0.914640424	0	0	1	1.88532e-07	0.000222072	GTEx/v7/Brain_Cerebellum	NA	No	NA	1.33361920821e-08	rs823130	9
ENSG00000162877	PM20D1	1	205797150	205819260	-1	protein_coding	148811	PM20D1	1.26770298960659e-09	-0.420391671	0	0	1	2.55600254119286e-09	3.66409e-09	BRAINEAC/CRBL:BRAINEAC/FCTX:BRAINEAC/OCTX:BRAINEAC/TCTX:BRAINEAC/THAL:BRAINEAC/aveALL:GTEx/v7/Brain_Cortex:GTEx/v7/Brain_Frontal_Cortex_BA9:GTEx/v7/Brain_Hippocampus:GTEx/v7/Brain_Putamen_basal_ganglia:GTEx/v7/Brain_Spinal_cord_cervical_c-1	NA	No	NA	1.33361920821e-08	rs823130	9
ENSG00000054282	SDCCAG8	1	243419320	243663394	1	protein_coding	10806	SDCCAG8	1.32893386487215e-07	-0.422227426	1	6.009	0	NA	NA	NA	NA	No	NA	3.42804687329e-08	rs4146671	10
ENSG00000171303	KCNK3	2	26915619	26956288	1	protein_coding	3777	KCNK3	NA	0.226319337	0	0	1	1.72076943289e-12	0.000104031793582	xQTLServer_eQTLs	NA	No	NA	4.01057665169e-08	rs35605321	13
ENSG00000157851	DPYSL5	2	27070615	27173219	1	protein_coding	56896	DPYSL5	0.998332100766402	-1.359535382	0	0	1	0	0	xQTLServer_eQTLs:CMC_SVA_cis:CMC_NoSVA_cis:BRAINEAC/WHMT	NA	No	NA	4.01057665169e-08	rs35605321	13
ENSG00000084764	MAPRE3	2	27193480	27250064	1	protein_coding	22924	MAPRE3	0.799864407370243	-0.767319281	0	0	1	NA	0.049	CMC_SVA_cis	NA	No	NA	4.01057665169e-08	rs35605321	13
ENSG00000158089	GALNT14	2	31133333	31378068	-1	protein_coding	79623	GALNT14	3.03253774344532e-09	-0.398721672	1	1.99	0	NA	NA	NA	NA	No	NA	4.16171939147e-08	rs2194464	14
ENSG00000143919	CAMKMT	2	44589089	44999731	1	protein_coding	79823	CAMKMT	5.14965805552299e-13	0.213319519	1	1.46	0	NA	NA	NA	NA	No	NA	2.72501367003e-08	rs55951536	15
ENSG00000214595	EML6	2	54950636	55199157	1	protein_coding	400954	EML6	0.44303244895019	0.841628904	1	0.056	0	NA	NA	NA	NA	No	NA	1.57575340562e-08	rs7591022	16
ENSG00000115310	RTN4	2	55199325	55339757	-1	protein_coding	57142	RTN4	0.0108353564169536	0.05008391	0	0	1	5.13763354966e-13	3.10603630403e-05	xQTLServer_eQTLs	NA	No	NA	1.57575340562e-08	rs7591022	16
ENSG00000170396	ZNF804A	2	185463093	185804219	1	protein_coding	91752	ZNF804A	0.827436291073838	NA	1	9.689	0	NA	NA	NA	NA	No	NA	8.76117382132e-09	rs73041394	18
ENSG00000036257	CUL3	2	225334867	225450110	-1	protein_coding	8452	CUL3	0.974063405438851	0.062550932	1	2.157	0	NA	NA	NA	NA	No	NA	3.5549535789e-08	rs2047134	20
ENSG00000114861	FOXP1	3	71003844	71633140	-1	protein_coding	27086	FOXP1	0.999750735055125	-0.080650462	1	1.113	0	NA	NA	NA	NA	No	NA	4.3123601757e-08	rs1288974	21
ENSG00000175161	CADM2	3	85008132	86123579	1	protein_coding	253559	CADM2	0.984668909563275	0.117806454	1	0.768	1	0.00049657522765443	0.0271100364670314	BRAINEAC/WHMT	NA	No	NA	1.14456924453e-09	rs9831123	22
ENSG00000114805	PLCH1	3	155093369	155462856	-1	protein_coding	23007	PLCH1	0.425540924509534	-0.787936506	1	0.139	1	0.000267852238899752	0.0300911642441312	BRAINEAC/CRBL	NA	No	NA	2.60303344781e-08	rs359544	28
ENSG00000181449	SOX2	3	181429714	181432221	1	protein_coding	6657	SOX2	0.396696528099993	-0.415429407	1	20.3	0	NA	NA	NA	NA	No	NA	1.2289730336e-08	rs4434184	30
ENSG00000151834	GABRA2	4	46250444	46477247	-1	protein_coding	2555	GABRA2	0.976963701382334	0.780310907	0	0	1	9.07613742477e-12	0.000548712010484	xQTLServer_eQTLs	NA	No	NA	1.09302744227e-09	rs535066	31
ENSG00000168769	TET2	4	106067032	106200973	1	protein_coding	54790	TET2	7.05368251291393e-26	-0.493869295	1	3.36	0	NA	NA	NA	NA	No	NA	2.43963961544e-09	rs2647256	32
ENSG00000120519	SLC10A7	4	147175127	147443123	-1	protein_coding	84068	SLC10A7	0.0288074279323974	0.390812363	1	3.377	0	NA	NA	NA	NA	No	NA	2.46309312354e-08	rs11737121	33
ENSG00000154556	SORBS2	4	186506598	186877806	-1	protein_coding	8470	SORBS2	0.0888062839921232	0.290554682	1	4.675	1	NA	0.049	CMC_NoSVA_cis	NA	No	NA	4.39989292893e-08	rs7696225	34
ENSG00000080709	KCNN2	5	113696642	113832337	1	protein_coding	3781	KCNN2	0.971048688574044	-0.855593733	1	0.777	0	NA	NA	NA	NA	No	NA	3.52108232169e-08	rs13163662	36
ENSG00000120705	ETF1	5	137841784	137878989	-1	protein_coding	2107	ETF1	0.998925127429319	-1.33721625	1	1.375	0	NA	NA	NA	NA	No	NA	4.95266856125e-09	rs13169274	37
ENSG00000249751	ECSCR	5	138784245	138842328	-1	protein_coding	641700	ECSCR	NA	NA	0	0	1	0.00023523926159537	0.0343374642798575	BRAINEAC/PUTM	NA	No	NA	4.95266856125e-09	rs13169274	37
ENSG00000113649	TCERG1	5	145826874	145891524	1	protein_coding	10915	TCERG1	0.999962712136281	-0.323652523	1	0.081	0	NA	NA	NA	NA	No	NA	9.60663678273e-09	rs76157183	38
ENSG00000155511	GRIA1	5	152869175	153193429	1	protein_coding	2890	GRIA1	0.999436340840325	-1.295487259	1	16.32	0	NA	NA	NA	NA	No	NA	4.20075905374e-08	rs2195450	40
ENSG00000164330	EBF1	5	158122928	158526769	-1	protein_coding	1879	EBF1	0.996264496901181	0.544513848	1	1.282	0	NA	NA	NA	NA	No	NA	3.91272538492e-08	rs10068495	41
ENSG00000186470	BTN3A2	6	26365387	26378546	1	protein_coding	11118	BTN3A2	0.000124518814289725	2.207914013	0	0	1	2.17251863864e-11	0.000239448995592312	xQTLServer_eQTLs:BRAINEAC/CRBL:BRAINEAC/PUTM:BRAINEAC/SNIG:BRAINEAC/TCTX:BRAINEAC/THAL	NA	No	NA	2.35459775292e-11	rs7746199	42
ENSG00000111801	BTN3A3	6	26440700	26453643	1	protein_coding	10384	BTN3A3	7.19024879190517e-10	1.090110123	0	0	1	NA	0.009	CMC_SVA_cis:CMC_NoSVA_cis	NA	No	NA	2.35459775292e-11	rs7746199	42
ENSG00000112812	PRSS16	6	27215480	27224403	1	protein_coding	10279	PRSS16	2.23791834002529e-06	0.008848123	0	0	1	1.1469e-06	1.66971e-08	GTEx/v7/Brain_Cerebellum	NA	No	NA	2.35459775292e-11	rs7746199	42
ENSG00000158553	POM121L2	6	27253682	27279949	-1	protein_coding	94026	POM121L2	NA	0.313408259	1	0.879	0	NA	NA	NA	NA	No	NA	2.35459775292e-11	rs7746199	42
ENSG00000096654	ZNF184	6	27418522	27440897	-1	protein_coding	7738	ZNF184	0.133748635714874	-0.545662357	0	0	1	NA	0.049	CMC_SVA_cis	NA	No	NA	2.35459775292e-11	rs7746199	42
ENSG00000187987	ZSCAN23	6	28399707	28411279	-1	protein_coding	222696	ZSCAN23	0.00270295085017911	0.070656525	0	0	1	NA	0.049	CMC_SVA_trans	NA	No	NA	2.35459775292e-11	rs7746199	42
ENSG00000111832	RWDD1	6	116892530	116918838	1	protein_coding	51389	RWDD1	0.372943967483844	1.003605814	0	0	1	NA	0.049	CMC_SVA_cis	NA	No	NA	2.87344621816e-08	rs7739294	45
ENSG00000047932	GOPC	6	117639374	117923691	-1	protein_coding	57120	GOPC	0.0219840797762706	0.033432718	1	7.626	1	NA	0.009	CMC_SVA_cis	NA	No	NA	2.87344621816e-08	rs7739294	45
ENSG00000164465	DCBLD1	6	117774980	117891021	1	protein_coding	285761	DCBLD1	8.21257411364962e-05	NA	1	7.626	1	NA	0.009	CMC_SVA_cis:CMC_NoSVA_cis	NA	No	NA	2.87344621816e-08	rs7739294	45
ENSG00000091844	RGS17	6	153325594	153452384	-1	protein_coding	26575	RGS17	0.380684169627847	-0.241391397	1	3.937	1	2.85115e-06	0.00528894	GTEx/v7/Brain_Cerebellum	NA	No	NA	6.01847020393e-09	rs6557271	46
ENSG00000002822	MAD1L1	7	1855429	2272878	-1	protein_coding	8379	MAD1L1	2.03780827176675e-10	-0.084462652	1	2.047	0	NA	NA	NA	NA	No	NA	1.59371162603e-08	rs11768212	47
ENSG00000146828	SLC12A9	7	100424442	100464631	1	protein_coding	56996	SLC12A9	2.37211122104682e-06	-0.497793774	1	0.142	0	NA	NA	NA	NA	No	NA	5.53851995304e-09	rs117450257	48
ENSG00000087077	TRIP6	7	100464760	100471076	1	protein_coding	7205	TRIP6	0.659398351134913	0.410347017	0	0	1	NA	0.049	CMC_SVA_cis	NA	No	NA	5.53851995304e-09	rs117450257	48
ENSG00000005483	KMT2E	7	104654626	104754808	1	protein_coding	55904	KMT2E	0.999999994702687	-0.608755693	0	0	1	NA	0.049	CMC_SVA_cis	NA	No	NA	8.76526912579e-09	rs2470943	49
ENSG00000157680	DGKI	7	137065783	137531838	-1	protein_coding	9162	DGKI	0.738016171796638	-0.081402641	1	1.573	0	NA	NA	NA	NA	No	NA	2.06039493897e-08	rs7785663	51
ENSG00000146955	RAB19	7	140103843	140126050	1	protein_coding	401409	RAB19	4.08401148578637e-05	-0.233943637	1	3.879	0	NA	NA	NA	NA	No	NA	2.77330710333e-08	rs80274100	52
ENSG00000133606	MKRN1	7	140152840	140179369	-1	protein_coding	23608	MKRN1	0.97942365116225	-1.14173725	0	0	1	NA	0.049	CMC_SVA_cis	NA	No	NA	2.77330710333e-08	rs80274100	52
ENSG00000183117	CSMD1	8	2792875	4852494	-1	protein_coding	64478	CSMD1	NA	NA	1	0.301	0	NA	NA	NA	NA	No	NA	3.77736624294e-08	rs2924726	53
ENSG00000175324	LSM1	8	38020839	38034248	-1	protein_coding	27257	LSM1	0.931276896697764	-0.320882797	0	0	1	5.45168918936e-17	3.29590352771e-09	xQTLServer_eQTLs	NA	No	NA	1.626948122e-08	rs11777067	58
ENSG00000085788	DDHD2	8	38082736	38133076	1	protein_coding	23259	DDHD2	3.09639823750121e-08	-1.458035377	0	0	1	2.89886e-06	7.19572e-06	CMC_SVA_cis:GTEx/v7/Brain_Caudate_basal_ganglia:GTEx/v7/Brain_Cerebellum	NA	No	NA	1.626948122e-08	rs11777067	58
ENSG00000147535	PPAPDC1B	8	38120648	38126761	-1	protein_coding	84513	PLPP5	3.06881649960598e-07	-0.702559497	0	0	1	5.78075212301e-16	3.49484364447e-08	xQTLServer_eQTLs:BRAINEAC/CRBL:GTEx/v7/Brain_Cerebellum	NA	No	NA	1.626948122e-08	rs11777067	58
ENSG00000147548	WHSC1L1	8	38127215	38239790	-1	protein_coding	54904	WHSC1L1	0.999999688469196	-2.668546979	0	0	1	NA	0.009	CMC_SVA_cis	NA	No	NA	1.626948122e-08	rs11777067	58
ENSG00000077782	FGFR1	8	38268656	38326352	-1	protein_coding	2260	FGFR1	0.988744284614171	-1.749839107	1	4.414	0	NA	NA	NA	NA	No	NA	1.626948122e-08	rs11777067	58
ENSG00000147481	SNTG1	8	50822349	51706678	1	protein_coding	54212	SNTG1	0.0379275653329757	1.293728298	1	1.865	0	NA	NA	NA	NA	No	NA	3.11022354802e-08	rs10957894	59
ENSG00000079102	RUNX1T1	8	92967203	93115514	-1	protein_coding	862	RUNX1T1	0.999121687972463	-0.264651276	1	4.108	1	0.000736255885385957	0.024522984490163	BRAINEAC/HIPP	NA	No	NA	1.8692867051e-08	rs28716374	61
ENSG00000171045	TSNARE1	8	143293441	143484601	-1	protein_coding	203062	TSNARE1	3.60235223112282e-07	NA	1	1.066	1	NA	0.009	CMC_SVA_cis	NA	No	NA	4.26142344135e-09	rs34853464	63
ENSG00000147869	CER1	9	14719722	14722715	-1	protein_coding	9350	CER1	2.57822812120588e-05	-0.00799085	0	0	1	6.49587e-06	2.43544e-07	GTEx/v7/Brain_Cerebellar_Hemisphere	NA	No	NA	2.14425664812e-08	rs6474852	64
ENSG00000164946	FREM1	9	14734664	14910993	-1	protein_coding	158326	FREM1	NA	2.024228525	1	3.963	0	NA	NA	NA	NA	No	NA	2.14425664812e-08	rs6474852	64
ENSG00000120159	CAAP1	9	26840683	26892802	-1	protein_coding	79886	CAAP1	0.708931875446252	-0.482711693	1	8.629	1	NA	0.049	CMC_SVA_cis	NA	No	NA	4.32359061492e-08	rs10967586	65
ENSG00000137055	PLAA	9	26904081	26947461	-1	protein_coding	9373	PLAA	0.648657498456697	-0.441669722	1	8.629	0	NA	NA	NA	NA	No	NA	4.32359061492e-08	rs10967586	65
ENSG00000096872	IFT74	9	26947037	27062928	1	protein_coding	80173	IFT74	9.26889343173298e-06	-0.450404011	0	0	1	NA	0.009	CMC_SVA_cis	NA	No	NA	4.32359061492e-08	rs10967586	65
ENSG00000184434	LRRC19	9	26993134	27005691	-1	protein_coding	64922	LRRC19	5.16703198852798e-05	0.038225354	0	0	1	NA	0.009	CMC_SVA_cis	NA	No	NA	4.32359061492e-08	rs10967586	65
ENSG00000120156	TEK	9	27109139	27230173	1	protein_coding	7010	TEK	0.999992784331617	0.253703611	0	0	1	NA	0.009	CMC_SVA_cis:CMC_NoSVA_cis	NA	No	NA	4.32359061492e-08	rs10967586	65
ENSG00000150275	PCDH15	10	55562531	57387702	-1	protein_coding	65217	PCDH15	7.23123612897865e-11	-0.438627373	1	1.03	0	NA	NA	NA	NA	No	NA	2.78287589669e-08	rs9888039	67
ENSG00000138175	ARL3	10	104433488	104474164	-1	protein_coding	403	ARL3	0.716101006738786	-0.600025748	0	0	1	5.17854e-06	0.000429828	GTEx/v7/Brain_Cerebellum	NA	No	NA	1.08120258909e-08	rs7085104	68
ENSG00000166272	WBP1L	10	104503727	104576021	1	protein_coding	54838	WBP1L	0.909387313715096	0.614640467	0	0	1	NA	0.009	CMC_SVA_cis:CMC_NoSVA_cis	NA	No	NA	1.08120258909e-08	rs7085104	68
ENSG00000166275	C10orf32	10	104613980	104624718	1	protein_coding	119032	BORCS7	0.0316378611332373	0.490358211	1	8.184	1	0	0	xQTLServer_eQTLs:CMC_SVA_cis:CMC_NoSVA_cis:BRAINEAC/FCTX:BRAINEAC/aveALL:GTEx/v7/Brain_Anterior_cingulate_cortex_BA24:GTEx/v7/Brain_Caudate_basal_ganglia:GTEx/v7/Brain_Cerebellar_Hemisphere:GTEx/v7/Brain_Cerebellum:GTEx/v7/Brain_Cortex:GTEx/v7/Brain_Frontal_Cortex_BA9:GTEx/v7/Brain_Hypothalamus:GTEx/v7/Brain_Putamen_basal_ganglia	NA	No	NA	1.08120258909e-08	rs7085104	68
ENSG00000270316	C10orf32-ASMT	10	104614029	104661656	1	protein_coding	100528007	BORCS7	NA	NA	1	8.184	1	1.04953695908283e-07	8.3700163471098e-05	BRAINEAC/CRBL:BRAINEAC/FCTX:BRAINEAC/THAL:BRAINEAC/WHMT:BRAINEAC/aveALL	NA	No	NA	1.08120258909e-08	rs7085104	68
ENSG00000214435	AS3MT	10	104629273	104661656	1	protein_coding	57412	AS3MT	5.09137965873753e-07	0.726881178	1	8.184	1	0	0	xQTLServer_eQTLs:CMC_SVA_cis:CMC_NoSVA_cis:BRAINEAC/CRBL:BRAINEAC/FCTX:BRAINEAC/THAL:BRAINEAC/WHMT:BRAINEAC/aveALL:GTEx/v7/Brain_Anterior_cingulate_cortex_BA24:GTEx/v7/Brain_Caudate_basal_ganglia:GTEx/v7/Brain_Cerebellar_Hemisphere:GTEx/v7/Brain_Cerebellum:GTEx/v7/Brain_Cortex:GTEx/v7/Brain_Frontal_Cortex_BA9:GTEx/v7/Brain_Hippocampus:GTEx/v7/Brain_Hypothalamus:GTEx/v7/Brain_Putamen_basal_ganglia…	NA	No	NA	1.08120258909e-08	rs7085104	68
ENSG00000148842	CNNM2	10	104678050	104849978	1	protein_coding	54805	CNNM2	0.994106430518482	-0.511524122	0	0	1	NA	0.009	CMC_SVA_cis	NA	No	NA	1.08120258909e-08	rs7085104	68
ENSG00000076685	NT5C2	10	104845940	104953056	-1	protein_coding	22978	NT5C2	0.0521978626707803	0.04832858	0	0	1	4.98901e-05	4.85598e-05	GTEx/v7/Brain_Cerebellar_Hemisphere	NA	No	NA	1.08120258909e-08	rs7085104	68
ENSG00000156395	SORCS3	10	106400859	107024993	1	protein_coding	22986	SORCS3	0.325134263508276	0.170375294	1	4.168	0	NA	NA	NA	NA	No	NA	4.07139477319e-09	rs12761679	69
ENSG00000174791	RIN1	11	66097713	66104311	-1	protein_coding	9610	RIN1	0.000202046521763345	-0.239759133	0	0	1	NA	0.009	CMC_SVA_cis	NA	No	NA	1.32025134981e-09	rs11227478	73
ENSG00000174684	B3GNT1	11	66112843	66115163	-1	protein_coding	11041	B4GAT1	0.159379726862654	NA	0	0	1	NA	0.009	CMC_SVA_cis	NA	No	NA	1.32025134981e-09	rs11227478	73
ENSG00000255468	RP11-867G23.8	11	66115421	66132275	1	protein_coding	102724064	LOC102724064	0.114175280580478	NA	0	0	1	1.13634e-07	2.80716e-12	GTEx/v7/Brain_Cerebellar_Hemisphere:GTEx/v7/Brain_Cerebellum	NA	No	NA	1.32025134981e-09	rs11227478	73
ENSG00000174669	SLC29A2	11	66129992	66139685	-1	protein_coding	3177	SLC29A2	1.32364671800173e-08	0.039052887	0	0	1	NA	0.049	CMC_SVA_cis	NA	No	NA	1.32025134981e-09	rs11227478	73
ENSG00000173914	RBM4B	11	66432469	66445392	-1	protein_coding	83759	RBM4B	0.442246701889638	-1.113772779	0	0	0	NA	NA	NA	NA	Yes	Dorsolateral_Prefrontal_Cortex	1.32025134981e-09	rs11227478	73
ENSG00000172830	SSH3	11	67070919	67080078	1	protein_coding	54961	SSH3	1.31856569258694e-07	-0.100072773	0	0	1	NA	0.049	CMC_SVA_cis:CMC_NoSVA_cis	NA	No	NA	1.32025134981e-09	rs11227478	73
ENSG00000162337	LRP5	11	68080077	68216743	1	protein_coding	4041	LRP5	0.998355570314237	NA	1	24.4	0	NA	NA	NA	NA	No	NA	2.04342972594e-08	rs4988321	74
ENSG00000168959	GRM5	11	88237744	88799113	-1	protein_coding	2915	GRM5	0.985984068270878	-0.290923341	1	2.105	0	NA	NA	NA	NA	No	NA	2.22191135805e-08	rs10831015	75
ENSG00000149972	CNTN5	11	98891683	100229616	1	protein_coding	53942	CNTN5	0.00135406144303263	0.148886537	1	6.151	0	NA	NA	NA	NA	No	NA	1.79747240948e-08	rs12792879	76
ENSG00000151067	CACNA1C	12	2079952	2802108	1	protein_coding	775	CACNA1C	0.99999843310185	-0.35401516	1	0.134	0	NA	NA	NA	NA	No	NA	1.08119434588e-09	rs61909095	77
ENSG00000111605	CPSF6	12	69633317	69668138	1	protein_coding	11052	CPSF6	0.999113680151761	-0.855351703	0	0	1	0.000338999049393385	0.0371142561403133	BRAINEAC/THAL	NA	No	NA	4.61324373917e-08	rs7959452	79
ENSG00000090382	LYZ	12	69742121	69748014	1	protein_coding	4069	LYZ	0.00137551693250335	0.181940263	1	0.238	1	1.27303582953121e-06	0.000404597	CMC_SVA_cis:CMC_NoSVA_cis:BRAINEAC/CRBL:BRAINEAC/HIPP:BRAINEAC/OCTX:GTEx/v7/Brain_Caudate_basal_ganglia	NA	No	NA	4.61324373917e-08	rs7959452	79
ENSG00000127337	YEATS4	12	69753483	69784576	1	protein_coding	8089	YEATS4	0.0987387891578807	1.232225516	0	0	1	9.24332923962e-17	5.58819851801e-09	xQTLServer_eQTLs:CMC_SVA_cis:CMC_NoSVA_cis:GTEx/v7/Brain_Cerebellum:GTEx/v7/Brain_Cortex:GTEx/v7/Brain_Nucleus_accumbens_basal_ganglia	NA	No	NA	4.61324373917e-08	rs7959452	79
ENSG00000135643	KCNMB4	12	70760056	70828072	1	protein_coding	27345	KCNMB4	0.829402296381292	-1.00004472	0	0	0	NA	NA	NA	NA	Yes	Hippocampus	4.4751233461e-08	rs11178282	80
ENSG00000127329	PTPRB	12	70910630	71031220	-1	protein_coding	5787	PTPRB	0.943502941208234	-0.407692248	1	2.517	0	NA	NA	NA	NA	No	NA	4.4751233461e-08	rs11178282	80
ENSG00000075035	WSCD2	12	108523248	108644314	1	protein_coding	9671	WSCD2	0.494025684101003	1.171623886	1	28.1	0	NA	NA	NA	NA	No	NA	2.48988088909e-08	rs3764002	81
ENSG00000132965	ALOX5AP	13	31309645	31338556	1	protein_coding	241	ALOX5AP	0.846184681895041	0.259801289	1	2.167	1	NA	0.009	CMC_SVA_cis	NA	No	NA	5.25605117269e-09	rs3885907	82
ENSG00000151322	NPAS3	14	33404139	34273382	1	protein_coding	64067	NPAS3	0.980548669706538	NA	1	0.679	0	NA	NA	NA	NA	No	NA	4.05218870399e-09	rs34012672	84
ENSG00000139973	SYT16	14	62453803	62568431	1	protein_coding	83851	SYT16	0.00124651789754824	0.492422597	1	0.328	0	NA	NA	NA	NA	No	NA	8.6109429033e-09	rs8005321	86
ENSG00000053254	FOXN3	14	89591215	90085493	-1	protein_coding	1112	FOXN3	0.907799359973324	-2.964014759	1	2.671	0	NA	NA	NA	NA	No	NA	1.31485987289e-08	rs72703614	87
ENSG00000126214	KLC1	14	104028233	104167888	1	protein_coding	3831	KLC1	0.51495533247325	NA	0	0	1	NA	0.009	CMC_SVA_cis	NA	No	NA	6.46059895687e-10	rs12892189	88
ENSG00000088808	PPP1R13B	14	104200089	104313927	-1	protein_coding	23368	PPP1R13B	0.976929374224392	-0.731116472	1	1.945	1	NA	0.009	CMC_SVA_cis	NA	No	NA	6.46059895687e-10	rs12892189	88
ENSG00000156414	TDRD9	14	104394799	104519004	1	protein_coding	122402	TDRD9	3.82298905718051e-07	NA	0	0	1	NA	0.009	CMC_SVA_cis:CMC_NoSVA_cis	NA	No	NA	6.46059895687e-10	rs12892189	88
ENSG00000166887	VPS39	15	42450899	42500514	-1	protein_coding	23339	VPS39	0.000738264521045905	-1.396006778	0	0	1	NA	0.009	CMC_SVA_cis	NA	No	NA	6.40005742058e-09	rs4924675	89
ENSG00000092529	CAPN3	15	42640301	42704516	1	protein_coding	825	CAPN3	9.73741042585956e-09	0.246318186	1	9.506	1	1.17294e-07	8.85959e-05	GTEx/v7/Brain_Cerebellar_Hemisphere:GTEx/v7/Brain_Cerebellum	NA	No	NA	6.40005742058e-09	rs4924675	89
ENSG00000103855	CD276	15	73976307	74006859	1	protein_coding	80381	CD276	2.0220262891725e-05	-0.410992286	1	0.511	0	NA	NA	NA	NA	No	NA	9.97325298912e-09	rs4327001	90
ENSG00000205363	C15orf59	15	74032141	74045088	-1	protein_coding	388135	C15orf59	0.244691481801632	NA	0	0	1	2.34097e-05	0.00138847	CMC_SVA_cis:GTEx/v7/Brain_Cortex	NA	No	NA	9.97325298912e-09	rs4327001	90
ENSG00000136381	IREB2	15	78729773	78793798	1	protein_coding	3658	IREB2	0.999999730362402	0.131406258	1	0.003	1	3.07608452542e-12	0.000185969476372	xQTLServer_eQTLs	NA	No	NA	2.20683210316e-08	rs12442456	91
ENSG00000136378	ADAMTS7	15	79051545	79103773	-1	protein_coding	11173	ADAMTS7	2.98948787387487e-07	NA	0	0	1	0.000232209892413232	0.0139542664680858	BRAINEAC/OCTX	NA	No	NA	2.20683210316e-08	rs12442456	91
ENSG00000140564	FURIN	15	91411822	91426688	1	protein_coding	5045	FURIN	0.999933300929352	-0.156379719	1	10.02	1	NA	0.009	CMC_SVA_cis	NA	No	NA	5.22483499779e-10	rs2071382	92
ENSG00000182511	FES	15	91426925	91439006	1	protein_coding	2242	FES	2.77390387287312e-05	NA	1	10.02	1	NA	0.009	CMC_SVA_cis	NA	No	NA	5.22483499779e-10	rs2071382	92
ENSG00000078328	RBFOX1	16	6069095	7763340	1	protein_coding	54715	RBFOX1	0.935961018293749	1.09605486	1	0.174	0	NA	NA	NA	NA	No	NA	2.80239166339e-08	rs6500948	93
ENSG00000183454	GRIN2A	16	9852376	10276611	-1	protein_coding	2903	GRIN2A	0.99804480805101	-1.138150793	1	7.461	1	NA	0.049	CMC_SVA_cis	NA	No	NA	2.48552413578e-08	rs2352759	94
ENSG00000181938	GINS3	16	58328984	58440048	1	protein_coding	64785	GINS3	0.236040219115464	0.283885897	1	3.196	0	NA	NA	NA	NA	No	NA	4.52598155652e-08	rs55910718	96
ENSG00000108953	YWHAE	17	1247566	1303672	-1	protein_coding	7531	YWHAE	0.964161141960601	-0.461731308	1	1.062	0	NA	NA	NA	NA	No	NA	1.20795999092e-08	rs7219635	97
ENSG00000170921	TANC2	17	61086917	61505060	1	protein_coding	26115	TANC2	0.99999996584406	-1.845712029	1	4.807	1	NA	0.009	CMC_SVA_cis	NA	No	NA	3.75042096306e-08	rs112562460	98
ENSG00000008283	CYB561	17	61509665	61523739	-1	protein_coding	1534	CYB561	0.698896026820601	-1.330242478	0	0	1	1.64066551511e-25	6.8112e-45	xQTLServer_eQTLs:CMC_SVA_cis:CMC_NoSVA_cis:BRAINEAC/TCTX:GTEx/v7/Brain_Cortex:GTEx/v7/Brain_Frontal_Cortex_BA9:GTEx/v7/Brain_Nucleus_accumbens_basal_ganglia	NA	No	NA	3.75042096306e-08	rs112562460	98
ENSG00000196628	TCF4	18	52889562	53332018	-1	protein_coding	6925	TCF4	0.999866544499818	0.443465632	1	5.047	0	NA	NA	NA	NA	No	NA	2.59465624688e-08	rs9636107	99
ENSG00000060069	CTDP1	18	77439801	77514510	1	protein_coding	9150	CTDP1	0.924155318985366	-0.131002126	0	0	1	2.24648e-05	0.00697708	GTEx/v7/Brain_Cerebellar_Hemisphere	NA	No	NA	3.39542404839e-08	rs12928	100
ENSG00000178342	KCNG2	18	77623668	77660184	1	protein_coding	26251	KCNG2	0.00583161969703067	NA	1	1.618	0	NA	NA	NA	NA	No	NA	3.39542404839e-08	rs12928	100
ENSG00000122490	PQLC1	18	77662420	77711664	-1	protein_coding	80148	PQLC1	0.000252469088329691	-0.071108455	1	1.618	0	NA	NA	NA	NA	No	NA	3.39542404839e-08	rs12928	100
ENSG00000172009	THOP1	19	2785458	2813599	1	protein_coding	7064	THOP1	0.0234920934710946	NA	1	2.645	0	NA	NA	NA	NA	No	NA	1.77141358353e-08	rs1736182	101
ENSG00000172006	ZNF554	19	2819872	2835771	1	protein_coding	115196	ZNF554	4.61366216735965e-06	0.010270162	0	0	1	8.16149e-10	2.69357e-06	GTEx/v7/Brain_Cerebellum	NA	No	NA	1.77141358353e-08	rs1736182	101
ENSG00000126464	PRR12	19	50094900	50129696	1	protein_coding	57479	PRR12	0.999969576883676	NA	0	0	1	3.00544e-06	5.73485e-19	GTEx/v7/Brain_Cerebellum	NA	No	NA	3.92022243409e-08	rs2304204	102
ENSG00000126461	SCAF1	19	50145382	50161899	1	protein_coding	58506	SCAF1	0.998787538768532	NA	1	11.47	0	NA	NA	NA	NA	No	NA	3.92022243409e-08	rs2304204	102
ENSG00000126456	IRF3	19	50162826	50169132	-1	protein_coding	3661	IRF3	0.00321741798317075	NA	1	11.47	1	1.86544e-07	3.03312e-05	CMC_SVA_cis:GTEx/v7/Brain_Cerebellar_Hemisphere:GTEx/v7/Brain_Cerebellum	NA	No	NA	3.92022243409e-08	rs2304204	102
ENSG00000126453	BCL2L12	19	50168823	50177173	1	protein_coding	83596	BCL2L12	1.55699450949424e-05	0.449267348	1	11.47	0	NA	NA	NA	NA	No	NA	3.92022243409e-08	rs2304204	102
ENSG00000169169	CPT1C	19	50194155	50216988	1	protein_coding	126129	CPT1C	0.0002846277169503	-0.155830562	0	0	1	2.02304e-05	4.30202e-06	CMC_SVA_cis:CMC_NoSVA_cis:GTEx/v7/Brain_Cerebellum	NA	No	NA	3.92022243409e-08	rs2304204	102
ENSG00000149639	SOGA1	20	35405845	35492089	-1	protein_coding	140710	SOGA1	0.997564311741111	-4.219755007	1	12.07	0	NA	NA	NA	NA	No	NA	2.88970717893e-08	rs1291112	103
ENSG00000101342	TLDC2	20	35504524	35522638	1	protein_coding	140711	TLDC2	0.113178686310675	-0.852968274	1	12.07	0	NA	NA	NA	NA	No	NA	2.88970717893e-08	rs1291112	103
ENSG00000124140	SLC12A5	20	44650356	44688784	1	protein_coding	57468	SLC12A5	0.999987272496915	-1.07818384	1	4.235	1	0	0	xQTLServer_eQTLs	NA	No	NA	2.56466978463e-08	rs12624433	104
ENSG00000124160	NCOA5	20	44689624	44718591	-1	protein_coding	57727	NCOA5	0.996800143883867	-0.349365149	1	4.235	0	NA	NA	NA	NA	No	NA	2.56466978463e-08	rs12624433	104
ENSG00000101017	CD40	20	44746911	44758502	1	protein_coding	958	CD40	0.658237503542853	-0.014908844	0	0	1	9.19552e-06	0.00326563	GTEx/v7/Brain_Frontal_Cortex_BA9	NA	No	NA	2.56466978463e-08	rs12624433	104
ENSG00000128191	DGCR8	22	20067755	20099400	1	protein_coding	54487	DGCR8	0.999895838044823	0.19167342	0	0	1	NA	0.049	CMC_SVA_cis	NA	No	NA	3.6034417747e-08	rs404060	105
ENSG00000251322	SHANK3	22	51112843	51171726	1	protein_coding	85358	SHANK3	0.999839619981909	NA	1	2.373	0	NA	NA	NA	NA	No	NA	3.437541805e-08	rs13055562	106

## Sheet: Table S5
Genes mapped by positional, eQTL, or chromatin interaction mapping of lead SNPs in the loci jointly associated with bipolar and risky behaviour at FDR<0.05
Lead SNPs from jointly associated loci mapped to genes using positional mapping, eQTL mapping, and chromatin interaction strategies. pLI = probability of loss of function mutation intolerance (higher scores indicate higher probability); ncRVIS: Non-coding residual variation intolerance score. The higher the score is, the more intolerant to noncoding variants the gene is; posMap = SNPs mapped to t…
ensg	symbol	chr	start	end	strand	type	entrezID	HUGO	pLI	ncRVIS	posMapSNPs	posMapMaxCADD	eqtlMapSNPs	eqtlMapminP	eqtlMapminQ	eqtlMapts	eqtlDirection	ciMap	ciMapts	minGwasP	IndSigSNPs	GenomicLocus
ENSG00000134686	PHC2	1	33789224	33896653	-1	protein_coding	1912	PHC2	0.205656047583874	1.077231333	1	1.664	0	NA	NA	NA	NA	No	NA	2.47539300185e-08	rs12138864	2
ENSG00000127124	HIVEP3	1	41972036	42501596	-1	protein_coding	59269	HIVEP3	0.0308106016636644	1.041579028	1	6.505	0	NA	NA	NA	NA	No	NA	4.17097808803e-08	rs6600383	3
ENSG00000159479	MED8	1	43849588	43855479	-1	protein_coding	112950	MED8	8.1582621367423e-06	0.403723391	0	0	1	NA	0.049	CMC_SVA_cis	NA	No	NA	2.35249941622e-08	rs603542	4
ENSG00000142949	PTPRF	1	43990858	44089343	1	protein_coding	5792	PTPRF	0.999998378977356	-1.116923282	1	4.588	0	NA	NA	NA	NA	No	NA	2.35249941622e-08	rs603542	4
ENSG00000117407	ARTN	1	44398992	44402913	1	protein_coding	9048	ARTN	0.293100341552423	-0.349064033	0	0	1	3.23751e-06	7.65687e-18	GTEx/v7/Brain_Cerebellar_Hemisphere:GTEx/v7/Brain_Cerebellum	NA	No	NA	2.35249941622e-08	rs603542	4
ENSG00000162384	C1orf123	1	53679771	53686289	-1	protein_coding	54987	C1orf123	1.26488229435833e-07	-0.124832619	0	0	1	1.51607380981e-25	9.16566011831e-18	xQTLServer_eQTLs:CMC_SVA_cis:CMC_NoSVA_cis:BRAINEAC/TCTX:GTEx/v7/Brain_Caudate_basal_ganglia:GTEx/v7/Brain_Cerebellar_Hemisphere:GTEx/v7/Brain_Cerebellum:GTEx/v7/Brain_Cortex:GTEx/v7/Brain_Nucleus_accumbens_basal_ganglia:GTEx/v7/Brain_Putamen_basal_ganglia:GTEx/v7/Brain_Spinal_cord_cervical_c-1	NA	No	NA	5.12516934383e-09	rs5174	6
ENSG00000162385	MAGOH	1	53692564	53704282	-1	protein_coding	4116	MAGOH	0.747938336088651	-0.6423593	1	35	0	NA	NA	NA	NA	No	NA	5.12516934383e-09	rs5174	6
ENSG00000157193	LRP8	1	53711217	53793742	-1	protein_coding	7804	LRP8	0.999985760234446	-0.679008322	1	35	1	5.79656e-10	1.22263e-07	CMC_SVA_cis:GTEx/v7/Brain_Cerebellar_Hemisphere:GTEx/v7/Brain_Cerebellum	NA	No	NA	5.12516934383e-09	rs5174	6
ENSG00000162599	NFIA	1	61330931	61928465	1	protein_coding	4774	NFIA	0.999555166212873	-0.180372327	1	3.858	0	NA	NA	NA	NA	No	NA	4.29790521658e-08	rs332831	7
ENSG00000203724	C1orf53	1	197871777	197876497	1	protein_coding	388722	C1orf53	0.10469872738464	NA	1	7.887	0	NA	NA	NA	NA	No	NA	8.18385693426e-09	rs10922326	10
ENSG00000069275	NUCKS1	1	205681947	205719404	-1	protein_coding	64710	NUCKS1	0.979237657935801	-0.744722561	1	3.22	1	2.45243e-05	0.0292201	GTEx/v7/Brain_Cerebellum	NA	No	NA	3.41646212014e-08	rs72750964	11
ENSG00000117280	RAB7L1	1	205737114	205744588	-1	protein_coding	8934	RAB29	0.790354891047754	2.652801346	0	0	1	1.73427e-07	3.30276e-07	CMC_SVA_cis:CMC_NoSVA_cis:GTEx/v7/Brain_Cerebellum	NA	No	NA	3.41646212014e-08	rs72750964	11
ENSG00000133065	SLC41A1	1	205758221	205782876	-1	protein_coding	254428	SLC41A1	0.705784064695467	-0.914640424	0	0	1	4.90538e-06	0.000222072	GTEx/v7/Brain_Cerebellum	NA	No	NA	3.41646212014e-08	rs72750964	11
ENSG00000162877	PM20D1	1	205797150	205819260	-1	protein_coding	148811	PM20D1	1.26770298960659e-09	-0.420391671	0	0	1	3.86601893078142e-09	3.66409e-09	BRAINEAC/CRBL:BRAINEAC/FCTX:BRAINEAC/TCTX:BRAINEAC/aveALL:GTEx/v7/Brain_Cortex:GTEx/v7/Brain_Frontal_Cortex_BA9:GTEx/v7/Brain_Hippocampus:GTEx/v7/Brain_Nucleus_accumbens_basal_ganglia:GTEx/v7/Brain_Putamen_basal_ganglia:GTEx/v7/Brain_Spinal_cord_cervical_c-1	NA	No	NA	3.41646212014e-08	rs72750964	11
ENSG00000143469	SYT14	1	210111538	210337636	1	protein_coding	255928	SYT14	0.966548706607067	-1.294616485	1	1.255	0	NA	NA	NA	NA	No	NA	2.88170705622e-08	rs1334569	12
ENSG00000054282	SDCCAG8	1	243419320	243663394	1	protein_coding	10806	SDCCAG8	1.32893386487215e-07	-0.422227426	1	7.867	0	NA	NA	NA	NA	No	NA	4.8032767923e-08	rs4658559	13
ENSG00000115207	GTF3C2	2	27548716	27579868	-1	protein_coding	2976	GTF3C2	0.999786435918561	-0.837016421	0	0	1	NA	0.009	CMC_SVA_cis	NA	No	NA	2.95263610246e-08	rs4665972	14
ENSG00000115211	EIF2B4	2	27587219	27593353	-1	protein_coding	8890	EIF2B4	0.832609528731968	-0.214235303	1	2.382	0	NA	NA	NA	NA	No	NA	2.95263610246e-08	rs4665972	14
ENSG00000115234	SNX17	2	27593389	27599995	1	protein_coding	9784	SNX17	0.686180301198043	-0.681943317	1	2.382	1	1.79174092281e-23	1.08322485437e-15	xQTLServer_eQTLs	NA	No	NA	2.95263610246e-08	rs4665972	14
ENSG00000163795	ZNF513	2	27600098	27603657	-1	protein_coding	130557	ZNF513	0.940738428263313	NA	1	2.382	1	1.37113e-05	0.0368369	GTEx/v7/Brain_Anterior_cingulate_cortex_BA24	NA	No	NA	2.95263610246e-08	rs4665972	14
ENSG00000115241	PPM1G	2	27604061	27632554	-1	protein_coding	5496	PPM1G	0.996010385533881	-0.482626092	1	2.382	1	NA	0.049	CMC_SVA_cis	NA	No	NA	2.95263610246e-08	rs4665972	14
ENSG00000115216	NRBP1	2	27650657	27665126	1	protein_coding	29959	NRBP1	0.999548511025196	-1.389706011	0	0	1	NA	0.049	CMC_SVA_cis	NA	No	NA	2.95263610246e-08	rs4665972	14
ENSG00000138002	IFT172	2	27667238	27712656	-1	protein_coding	26160	IFT172	2.29011817971014e-18	-0.505254909	0	0	1	NA	0.009	CMC_SVA_cis	NA	No	NA	2.95263610246e-08	rs4665972	14
ENSG00000143951	WDPCP	2	63348518	64054977	-1	protein_coding	51057	WDPCP	2.32411054871015e-09	-0.884584249	1	10.73	0	NA	NA	NA	NA	No	NA	2.25942397032e-08	rs7580520	17
ENSG00000168763	CNNM3	2	97481982	97499648	1	protein_coding	26505	CNNM3	NA	0.119587188	1	6.483	0	NA	NA	NA	NA	No	NA	2.15899650197e-08	rs78381888	18
ENSG00000163126	ANKRD23	2	97490263	97523671	-1	protein_coding	200539	ANKRD23	8.66315090908555e-16	-0.740761242	1	6.483	0	NA	NA	NA	NA	No	NA	2.15899650197e-08	rs78381888	18
ENSG00000213337	ANKRD39	2	97502348	97523832	-1	protein_coding	51239	ANKRD39	0.0573082907278283	NA	1	6.483	0	NA	NA	NA	NA	No	NA	2.15899650197e-08	rs78381888	18
ENSG00000115073	ACTR1B	2	98272431	98280570	-1	protein_coding	10120	ACTR1B	0.0316601262849816	-0.22158287	0	0	1	2.89438e-05	1.46145e-18	GTEx/v7/Brain_Cerebellum	NA	No	NA	2.15899650197e-08	rs78381888	18
ENSG00000155052	CNTNAP5	2	124782864	125672864	1	protein_coding	129684	CNTNAP5	0.0972729242803616	-1.052155055	1	0.796	0	NA	NA	NA	NA	No	NA	4.50144175539e-08	rs7558429	20
ENSG00000138430	OLA1	2	174937175	175113426	-1	protein_coding	29789	OLA1	0.0436206997457236	0.562367562	1	3.753	1	2.65270245792501e-09	7.58396470617862e-07	CMC_SVA_cis:CMC_NoSVA_cis:BRAINEAC/CRBL:BRAINEAC/FCTX:BRAINEAC/HIPP:BRAINEAC/MEDU:BRAINEAC/OCTX:BRAINEAC/TCTX:BRAINEAC/THAL:BRAINEAC/aveALL:GTEx/v7/Brain_Cortex	NA	No	NA	4.29850662128e-08	rs9332424	22
ENSG00000170035	UBE2E3	2	181831975	181941312	1	protein_coding	10477	UBE2E3	0.653907525579768	NA	0	0	1	1.03725e-05	0.00113892	GTEx/v7/Brain_Cerebellum	NA	No	NA	3.07607248152e-10	rs6433891	23
ENSG00000115232	ITGA4	2	182321929	182400914	1	protein_coding	3676	ITGA4	0.0288517021361378	-1.189459233	0	0	1	NA	0.009	CMC_SVA_cis:CMC_NoSVA_cis	NA	No	NA	3.07607248152e-10	rs6433891	23
ENSG00000226124	FTCDNL1	2	200625267	200715896	-1	protein_coding	348751	FTCDNL1	NA	NA	0	0	1	NA	0.009	CMC_SVA_cis	NA	No	NA	2.76523370837e-08	rs7598349	25
ENSG00000162971	TYW5	2	200794698	200820459	-1	protein_coding	129450	TYW5	2.19729035112119e-07	-0.822527975	0	0	1	NA	0.009	CMC_SVA_cis	NA	No	NA	2.76523370837e-08	rs7598349	25
ENSG00000196141	SPATS2L	2	201170604	201346986	1	protein_coding	26010	SPATS2L	0.970345371568033	0.539346336	1	1.426	0	NA	NA	NA	NA	Yes	Hippocampus	2.76523370837e-08	rs7598349	25
ENSG00000036257	CUL3	2	225334867	225450110	-1	protein_coding	8452	CUL3	0.974063405438851	0.062550932	1	3.149	0	NA	NA	NA	NA	No	NA	1.16009987766e-08	rs72974222	26
ENSG00000068024	HDAC4	2	239969864	240323348	-1	protein_coding	9759	HDAC4	0.999989726820827	-1.557704707	1	3.168	0	NA	NA	NA	NA	No	NA	4.28006223088e-08	rs62182155	27
ENSG00000144619	CNTN4	3	2140497	3099645	1	protein_coding	152330	CNTN4	0.996606387924368	3.218716198	1	3.201	0	NA	NA	NA	NA	No	NA	4.29825035885e-08	rs5004845	28
ENSG00000164088	PPM1M	3	52279841	52284613	1	protein_coding	132160	PPM1M	0.0923289257222666	-0.870253669	0	0	1	1.51743e-05	1.83007e-09	GTEx/v7/Brain_Cerebellum	NA	No	NA	1.4925543352e-10	rs2577831	29
ENSG00000168237	GLYCTK	3	52321105	52329272	1	protein_coding	132158	GLYCTK	1.36482731873284e-06	-0.33139728	0	0	1	8.0052e-06	4.9135e-06	CMC_SVA_cis:GTEx/v7/Brain_Cerebellum	NA	No	NA	1.4925543352e-10	rs2577831	29
ENSG00000163939	PBRM1	3	52579368	52719933	-1	protein_coding	55193	PBRM1	0.999999987154091	NA	1	1.761	0	NA	NA	NA	NA	No	NA	1.4925543352e-10	rs2577831	29
ENSG00000163938	GNL3	3	52715172	52728508	1	protein_coding	26354	GNL3	1.53959646341731e-09	NA	0	0	1	1.43079646684e-28	8.65010267224e-21	xQTLServer_eQTLs:GTEx/v7/Brain_Cerebellar_Hemisphere:GTEx/v7/Brain_Cerebellum	NA	No	NA	1.4925543352e-10	rs2577831	29
ENSG00000016864	GLT8D1	3	52728505	52740048	-1	protein_coding	55830	GLT8D1	0.00348977535071494	NA	0	0	1	NA	0.009	CMC_SVA_cis	NA	No	NA	1.4925543352e-10	rs2577831	29
ENSG00000114902	SPCS1	3	52738971	52742182	1	protein_coding	28972	SPCS1	0.118910837533606	NA	0	0	1	0.00188059435293255	0.0458159109865762	BRAINEAC/FCTX:BRAINEAC/aveALL	NA	No	NA	1.4925543352e-10	rs2577831	29
ENSG00000114904	NEK4	3	52744800	52804965	-1	protein_coding	6787	NEK4	1.21649867284356e-12	-0.304519766	0	0	1	NA	0.009	CMC_SVA_cis	NA	No	NA	1.4925543352e-10	rs2577831	29
ENSG00000055955	ITIH4	3	52846991	52865495	-1	protein_coding	3700	ITIH4	4.63110952740984e-05	0.372344058	0	0	1	0.000346119877402942	0.0131630324835467	BRAINEAC/WHMT	NA	No	NA	1.4925543352e-10	rs2577831	29
ENSG00000163935	SFMBT1	3	52937588	53080766	-1	protein_coding	51460	SFMBT1	0.99589420844432	-0.337614121	0	0	1	NA	0.009	CMC_SVA_cis:CMC_NoSVA_cis	NA	No	NA	1.4925543352e-10	rs2577831	29
ENSG00000175161	CADM2	3	85008132	86123579	1	protein_coding	253559	CADM2	0.984668909563275	0.117806454	1	0.768	1	0.00049657522765443	0.0271100364670314	BRAINEAC/WHMT	NA	No	NA	1.47230754767e-09	rs9831123	30
ENSG00000184500	PROS1	3	93591881	93692910	-1	protein_coding	5627	PROS1	0.000209233911903675	-0.863076703	0	0	1	NA	0.049	CMC_SVA_cis	NA	No	NA	2.02016851107e-08	rs9867304	31
ENSG00000185565	LSAMP	3	115521235	117716095	-1	protein_coding	4045	LSAMP	0.946283746572624	NA	1	0.028	0	NA	NA	NA	NA	No	NA	4.38511672547e-09	rs817492	32
ENSG00000177694	NAALADL2	3	174156363	175523428	1	protein_coding	254827	NAALADL2	3.04144463822372e-06	0.37375237	1	0.409	1	NA	0.049	CMC_SVA_cis	NA	No	NA	2.90496926579e-08	rs28548534	33
ENSG00000145191	EIF2B5	3	183852826	184402546	1	protein_coding	8893	EIF2B5	0.996711860525997	-0.022767486	1	5.474	0	NA	NA	NA	NA	No	NA	1.36790402357e-08	rs13099401	34
ENSG00000114859	CLCN2	3	184063973	184079439	-1	protein_coding	1181	CLCN2	2.26513810859121e-07	NA	1	5.474	0	NA	NA	NA	NA	No	NA	1.36790402357e-08	rs13099401	34
ENSG00000163882	POLR2H	3	184079506	184086384	1	protein_coding	5437	POLR2H	0.902767280232976	NA	1	5.474	0	NA	NA	NA	NA	No	NA	1.36790402357e-08	rs13099401	34
ENSG00000090539	CHRD	3	184097861	184108524	1	protein_coding	8646	CHRD	0.00038124723708207	NA	0	0	1	NA	0.009	CMC_SVA_cis	NA	No	NA	1.36790402357e-08	rs13099401	34
ENSG00000145214	DGKQ	4	952675	980683	-1	protein_coding	1609	DGKQ	0.0011940236557909	1.058690772	0	0	1	NA	0.049	CMC_SVA_cis	NA	No	NA	3.48967391695e-08	rs11247992	35
ENSG00000178222	RNF212	4	1050038	1107350	-1	protein_coding	285498	RNF212	0.125225584495356	NA	0	0	1	NA	0.009	CMC_SVA_cis:CMC_NoSVA_cis	NA	No	NA	3.48967391695e-08	rs11247992	35
ENSG00000159674	SPON2	4	1160720	1202750	-1	protein_coding	10417	SPON2	1.0881191748191e-06	NA	0	0	1	3.08013205634e-26	1.86214176151e-18	xQTLServer_eQTLs:CMC_SVA_cis:CMC_NoSVA_cis	NA	No	NA	3.48967391695e-08	rs11247992	35
ENSG00000090316	MAEA	4	1283639	1333935	1	protein_coding	10296	MAEA	0.844858361058156	-1.287560797	1	0.068	1	2.44626e-06	1.57466e-12	GTEx/v7/Brain_Cerebellum	NA	No	NA	3.48967391695e-08	rs11247992	35
ENSG00000163945	UVSSA	4	1341054	1381837	1	protein_coding	57654	UVSSA	8.88754059993399e-14	0.251080615	0	0	1	1.50923e-11	2.66848e-08	GTEx/v7/Brain_Anterior_cingulate_cortex_BA24:GTEx/v7/Brain_Caudate_basal_ganglia:GTEx/v7/Brain_Cerebellar_Hemisphere:GTEx/v7/Brain_Cerebellum:GTEx/v7/Brain_Cortex:GTEx/v7/Brain_Frontal_Cortex_BA9:GTEx/v7/Brain_Hippocampus:GTEx/v7/Brain_Putamen_basal_ganglia	NA	No	NA	3.48967391695e-08	rs11247992	35
ENSG00000151834	GABRA2	4	46250444	46477247	-1	protein_coding	2555	GABRA2	0.976963701382334	0.780310907	1	2.856	1	6.03101841908e-11	0.0036461460279	xQTLServer_eQTLs	NA	No	NA	3.04098973285e-08	rs172156	36
ENSG00000109158	GABRA4	4	46920917	46996424	-1	protein_coding	2557	GABRA4	0.981416568659062	1.206923359	1	5.452	0	NA	NA	NA	NA	No	NA	2.71396971027e-08	rs713287	37
ENSG00000168769	TET2	4	106067032	106200973	1	protein_coding	54790	TET2	7.05368251291393e-26	-0.493869295	1	3.36	0	NA	NA	NA	NA	No	NA	3.36128096311e-09	rs2647256	38
ENSG00000109452	INPP4B	4	142944313	143768585	-1	protein_coding	8821	INPP4B	0.998611010146477	-0.079614752	1	6.332	0	NA	NA	NA	NA	No	NA	1.07952257905e-09	rs1961836	39
ENSG00000185305	ARL15	5	53179775	53606412	-1	protein_coding	54622	ARL15	0.00886642197401129	-0.851613163	1	2.86	0	NA	NA	NA	NA	No	NA	4.08891259452e-08	rs77079059	41
ENSG00000181104	F2R	5	76011868	76031606	1	protein_coding	2149	F2R	0.0412384876728322	-0.795910613	1	11.15	0	NA	NA	NA	NA	No	NA	4.87131077402e-08	rs253073	42
ENSG00000164251	F2RL1	5	76114758	76131140	1	protein_coding	2150	F2RL1	0.00202251710092648	-0.779081854	0	0	1	NA	0.009	CMC_SVA_cis:CMC_NoSVA_cis	NA	No	NA	4.87131077402e-08	rs253073	42
ENSG00000085365	SCAMP1	5	77656339	77776562	1	protein_coding	9522	SCAMP1	0.842276280270073	NA	0	0	1	NA	0.009	CMC_SVA_cis	NA	No	NA	1.46163060565e-08	rs10068686	43
ENSG00000145685	LHFPL2	5	77781038	78065844	-1	protein_coding	10184	LHFPL2	0.0150144683952531	1.859467124	1	0.647	0	NA	NA	NA	NA	No	NA	1.46163060565e-08	rs10068686	43
ENSG00000145743	FBXL17	5	107194736	107717799	-1	protein_coding	64839	FBXL17	0.977900472361054	0.933602042	1	3.11	0	NA	NA	NA	NA	No	NA	3.91446613847e-08	rs288181	45
ENSG00000156463	SH3RF2	5	145316142	145461354	1	protein_coding	153769	SH3RF2	1.79074374939974e-11	-1.225789314	1	1.38	0	NA	NA	NA	NA	No	NA	3.95992813931e-08	rs248771	46
ENSG00000133706	LARS	5	145492601	145562223	-1	protein_coding	51520	LARS	2.27045044262368e-05	1.321348559	0	0	1	1.29565e-06	5.48284e-23	GTEx/v7/Brain_Cerebellar_Hemisphere:GTEx/v7/Brain_Cerebellum:GTEx/v7/Brain_Nucleus_accumbens_basal_ganglia	NA	No	NA	3.95992813931e-08	rs248771	46
ENSG00000145864	GABRB2	5	160715436	160976050	-1	protein_coding	2561	GABRB2	0.940299230468594	0.141704215	1	10.87	0	NA	NA	NA	NA	No	NA	2.25332855787e-08	rs62381583	48
ENSG00000145863	GABRA6	5	160974069	161129599	1	protein_coding	2559	GABRA6	9.41937064600856e-08	-0.188943126	0	0	1	NA	0.009	CMC_SVA_cis	NA	No	NA	2.25332855787e-08	rs62381583	48
ENSG00000134516	DOCK2	5	169064251	169510386	1	protein_coding	1794	DOCK2	0.999999892553994	0.418953776	1	17.75	0	NA	NA	NA	NA	No	NA	3.75399657456e-08	rs261009	50
ENSG00000204767	FAM196B	5	169291268	169407744	-1	protein_coding	100131897	FAM196B	NA	-0.024824055	1	17.75	0	NA	NA	NA	NA	No	NA	3.75399657456e-08	rs261009	50
ENSG00000112812	PRSS16	6	27215480	27224403	1	protein_coding	10279	PRSS16	2.23791834002529e-06	0.008848123	0	0	1	1.12214e-07	1.66971e-08	GTEx/v7/Brain_Cerebellar_Hemisphere:GTEx/v7/Brain_Cerebellum	NA	No	NA	6.99315060179e-10	rs6940116	52
ENSG00000198315	ZKSCAN8	6	28109688	28127250	1	protein_coding	7745	ZKSCAN8	0.000231594506551783	-0.142528224	0	0	1	7.59148732983597e-05	0.009	CMC_SVA_cis:BRAINEAC/CRBL:BRAINEAC/WHMT	NA	No	NA	6.99315060179e-10	rs6940116	52
ENSG00000235109	ZSCAN31	6	28292470	28324048	-1	protein_coding	64288	ZSCAN31	3.7712697083703e-09	1.107125092	0	0	1	1.47461e-07	5.68862e-06	CMC_SVA_cis:CMC_NoSVA_cis:GTEx/v7/Brain_Spinal_cord_cervical_c-1	NA	No	NA	6.99315060179e-10	rs6940116	52
ENSG00000065609	SNAP91	6	84262599	84419410	-1	protein_coding	9892	SNAP91	0.974350743810835	-1.232735237	1	1.857	1	NA	0.009	CMC_SVA_cis	NA	No	NA	1.94600726033e-08	rs2022265	53
ENSG00000135324	MRAP2	6	84743475	84800600	1	protein_coding	112609	MRAP2	0.00034873923097844	1.006471651	0	0	1	NA	0.049	CMC_SVA_cis	NA	No	NA	1.94600726033e-08	rs2022265	53
ENSG00000135537	LACE1	6	108616098	108847999	1	protein_coding	246269	LACE1	2.79301253512425e-06	-1.793703156	1	4.54	0	NA	NA	NA	NA	No	NA	4.4473635302e-08	rs9486861	55
ENSG00000002822	MAD1L1	7	1855429	2272878	-1	protein_coding	8379	MAD1L1	2.03780827176675e-10	-0.084462652	1	1.09	0	NA	NA	NA	NA	No	NA	6.09082443455e-11	rs12669758	56
ENSG00000122687	FTSJ2	7	2273866	2281840	-1	protein_coding	29960	MRM2	1.97487905738454e-05	0.096595649	0	0	1	NA	0.049	CMC_SVA_cis	NA	No	NA	6.09082443455e-11	rs12669758	56
ENSG00000005108	THSD7A	7	11409984	11871824	-1	protein_coding	221981	THSD7A	0.999280748692625	-0.675169844	1	16.3	0	NA	NA	NA	NA	No	NA	4.32759018725e-08	rs113779084	57
ENSG00000187391	MAGI2	7	77646393	79082890	-1	protein_coding	9863	MAGI2	0.883174386756098	-1.160246053	1	6.026	0	NA	NA	NA	NA	No	NA	4.56792987106e-08	rs798338	58
ENSG00000160917	CPSF4	7	99036545	99054994	1	protein_coding	10898	CPSF4	0.629613784158072	-0.248950493	0	0	1	3.19796e-05	0.00333308	CMC_SVA_cis:GTEx/v7/Brain_Frontal_Cortex_BA9	NA	No	NA	3.92908172168e-08	rs10229569	59
ENSG00000196652	ZKSCAN5	7	99102274	99132323	1	protein_coding	23660	ZKSCAN5	0.000618302540533773	-0.539497328	0	0	1	3.68818e-06	6.43581e-05	GTEx/v7/Brain_Anterior_cingulate_cortex_BA24	NA	No	NA	3.92908172168e-08	rs10229569	59
ENSG00000197343	ZNF655	7	99156029	99174076	1	protein_coding	79027	ZNF655	0.0378918199572815	-0.877772812	1	0.667	0	NA	NA	NA	NA	No	NA	3.92908172168e-08	rs10229569	59
ENSG00000091732	ZC3HC1	7	129658126	129691291	-1	protein_coding	51530	ZC3HC1	0.000510516198199949	-0.120113838	1	28	0	NA	NA	NA	NA	No	NA	2.35249941622e-08	rs11556924	61
ENSG00000146955	RAB19	7	140103843	140126050	1	protein_coding	401409	RAB19	4.08401148578637e-05	-0.233943637	1	2.983	0	NA	NA	NA	NA	No	NA	1.82774048977e-08	rs57031981	63
ENSG00000133606	MKRN1	7	140152840	140179369	-1	protein_coding	23608	MKRN1	0.97942365116225	-1.14173725	0	0	1	NA	0.049	CMC_SVA_cis	NA	No	NA	1.82774048977e-08	rs57031981	63
ENSG00000198010	DLGAP2	8	1449532	1656642	1	protein_coding	9228	ERICH1-AS1	0.950397325917595	0.704635494	1	0.495	0	NA	NA	NA	NA	No	NA	1.14300459944e-08	rs13259879	64
ENSG00000154319	FAM167A	8	11278972	11332224	-1	protein_coding	83648	FAM167A	0.000192997889999534	0.911877562	0	0	1	NA	0.009	CMC_SVA_cis	NA	No	NA	1.53707216834e-09	rs2127128	65
ENSG00000164733	CTSB	8	11700033	11726957	-1	protein_coding	1508	CTSB	NA	4.805364716	0	0	1	NA	0.009	CMC_SVA_cis	NA	No	NA	1.53707216834e-09	rs2127128	65
ENSG00000223443	USP17L2	8	11994677	11996586	-1	protein_coding	377630	USP17L2	0.0138587263197935	0.872639173	0	0	1	0.000910002657934964	0.0119820856301766	BRAINEAC/CRBL	NA	No	NA	1.53707216834e-09	rs2127128	65
ENSG00000147471	PROSC	8	37620111	37637283	1	protein_coding	11212	PROSC	0.297119448410396	-1.025891097	0	0	1	0.000244287869094174	0.0401354138425068	BRAINEAC/HIPP	NA	No	NA	1.33836347432e-08	rs10958700	66
ENSG00000175324	LSM1	8	38020839	38034248	-1	protein_coding	27257	LSM1	0.931276896697764	-0.320882797	0	0	1	1.1796363589e-17	7.13167515916e-10	xQTLServer_eQTLs	NA	No	NA	1.33836347432e-08	rs10958700	66
ENSG00000156735	BAG4	8	38034051	38070819	1	protein_coding	9530	BAG4	0.0237409026699778	-0.434241569	0	0	1	0.000121513784720324	0.0264152273553565	BRAINEAC/HIPP	NA	No	NA	1.33836347432e-08	rs10958700	66
ENSG00000085788	DDHD2	8	38082736	38133076	1	protein_coding	23259	DDHD2	3.09639823750121e-08	-1.458035377	0	0	1	4.40315e-06	7.19572e-06	CMC_SVA_cis:GTEx/v7/Brain_Cerebellum	NA	No	NA	1.33836347432e-08	rs10958700	66
ENSG00000147535	PPAPDC1B	8	38120648	38126761	-1	protein_coding	84513	PLPP5	3.06881649960598e-07	-0.702559497	0	0	1	6.111780333e-17	3.69497189962e-09	xQTLServer_eQTLs:BRAINEAC/CRBL:GTEx/v7/Brain_Cerebellum	NA	No	NA	1.33836347432e-08	rs10958700	66
ENSG00000147548	WHSC1L1	8	38127215	38239790	-1	protein_coding	54904	WHSC1L1	0.999999688469196	-2.668546979	0	0	1	NA	0.009	CMC_SVA_cis	NA	No	NA	1.33836347432e-08	rs10958700	66
ENSG00000077782	FGFR1	8	38268656	38326352	-1	protein_coding	2260	FGFR1	0.988744284614171	-1.749839107	1	1.7	0	NA	NA	NA	NA	No	NA	1.33836347432e-08	rs10958700	66
ENSG00000168575	SLC20A2	8	42273993	42397069	-1	protein_coding	6575	SLC20A2	0.864429580346683	-0.217547638	1	2.199	0	NA	NA	NA	NA	No	NA	3.73960767279e-08	rs55881007	67
ENSG00000176209	SMIM19	8	42396298	42409603	1	protein_coding	114926	SMIM19	0.323327861192079	0.309358961	0	0	1	0	0	xQTLServer_eQTLs:CMC_SVA_cis:CMC_NoSVA_cis	NA	No	NA	3.73960767279e-08	rs55881007	67
ENSG00000198846	TOX	8	59717977	60031767	-1	protein_coding	9760	TOX	0.892971024523591	-0.504010053	1	7.025	0	NA	NA	NA	NA	No	NA	6.46755908719e-09	rs3780001	68
ENSG00000104325	DECR1	8	91013633	91064320	1	protein_coding	1666	DECR1	1.66744250187555e-05	-0.04299957	0	0	1	NA	0.049	CMC_SVA_cis	NA	No	NA	2.30612500935e-08	rs7011930	70
ENSG00000079102	RUNX1T1	8	92967203	93115514	-1	protein_coding	862	RUNX1T1	0.999121687972463	-0.264651276	1	0.681	1	0.000558838994143592	0.0207293657734342	BRAINEAC/HIPP	NA	No	NA	2.12076796302e-08	rs4623479	71
ENSG00000147724	FAM135B	8	139142266	139509065	-1	protein_coding	51059	FAM135B	0.999998682401374	-0.067703622	1	6.686	0	NA	NA	NA	NA	No	NA	1.29830029053e-08	rs11994679	72
ENSG00000171045	TSNARE1	8	143293441	143484601	-1	protein_coding	203062	TSNARE1	3.60235223112282e-07	NA	1	5.669	1	NA	0.009	CMC_SVA_cis	NA	No	NA	9.99250548979e-09	rs4454410	73
ENSG00000173068	BNC2	9	16409501	16870841	-1	protein_coding	54796	BNC2	0.999465645265111	0.551639085	1	19.89	0	NA	NA	NA	NA	No	NA	1.14300459944e-08	rs59234174	74
ENSG00000123975	CKS2	9	91926113	91931618	1	protein_coding	1164	CKS2	0.383050486929908	0.063173062	0	0	1	1.99522465036e-18	1.20624410807e-10	xQTLServer_eQTLs:CMC_SVA_cis:CMC_NoSVA_cis:BRAINEAC/FCTX:BRAINEAC/HIPP:BRAINEAC/OCTX:BRAINEAC/aveALL	NA	No	NA	3.75399657456e-08	rs1328302	79
ENSG00000150275	PCDH15	10	55562531	57387702	-1	protein_coding	65217	PCDH15	7.23123612897865e-11	-0.438627373	1	0.448	0	NA	NA	NA	NA	No	NA	1.56987807501e-08	rs1840339	82
ENSG00000138311	ZNF365	10	64133951	64431771	1	protein_coding	22891	ZNF365	3.62115394483978e-05	-0.151965448	1	3.321	0	NA	NA	NA	NA	No	NA	2.05730041821e-08	rs7068164	83
ENSG00000138175	ARL3	10	104433488	104474164	-1	protein_coding	403	ARL3	0.716101006738786	-0.600025748	0	0	1	5.17854e-06	0.000429828	GTEx/v7/Brain_Cerebellum	NA	No	NA	1.49467271138e-08	rs7085104	84
ENSG00000166272	WBP1L	10	104503727	104576021	1	protein_coding	54838	WBP1L	0.909387313715096	0.614640467	0	0	1	NA	0.009	CMC_SVA_cis:CMC_NoSVA_cis	NA	No	NA	1.49467271138e-08	rs7085104	84
ENSG00000166275	C10orf32	10	104613980	104624718	1	protein_coding	119032	BORCS7	0.0316378611332373	0.490358211	1	8.184	1	0	0	xQTLServer_eQTLs:CMC_SVA_cis:CMC_NoSVA_cis:BRAINEAC/FCTX:BRAINEAC/aveALL:GTEx/v7/Brain_Anterior_cingulate_cortex_BA24:GTEx/v7/Brain_Caudate_basal_ganglia:GTEx/v7/Brain_Cerebellar_Hemisphere:GTEx/v7/Brain_Cerebellum:GTEx/v7/Brain_Cortex:GTEx/v7/Brain_Frontal_Cortex_BA9:GTEx/v7/Brain_Hypothalamus:GTEx/v7/Brain_Putamen_basal_ganglia	NA	No	NA	1.49467271138e-08	rs7085104	84
ENSG00000270316	C10orf32-ASMT	10	104614029	104661656	1	protein_coding	100528007	BORCS7	NA	NA	1	8.184	1	1.04953695908283e-07	8.3700163471098e-05	BRAINEAC/CRBL:BRAINEAC/FCTX:BRAINEAC/THAL:BRAINEAC/WHMT:BRAINEAC/aveALL	NA	No	NA	1.49467271138e-08	rs7085104	84
ENSG00000214435	AS3MT	10	104629273	104661656	1	protein_coding	57412	AS3MT	5.09137965873753e-07	0.726881178	1	8.184	1	0	0	xQTLServer_eQTLs:CMC_SVA_cis:CMC_NoSVA_cis:BRAINEAC/CRBL:BRAINEAC/FCTX:BRAINEAC/THAL:BRAINEAC/WHMT:BRAINEAC/aveALL:GTEx/v7/Brain_Anterior_cingulate_cortex_BA24:GTEx/v7/Brain_Caudate_basal_ganglia:GTEx/v7/Brain_Cerebellar_Hemisphere:GTEx/v7/Brain_Cerebellum:GTEx/v7/Brain_Cortex:GTEx/v7/Brain_Frontal_Cortex_BA9:GTEx/v7/Brain_Hippocampus:GTEx/v7/Brain_Hypothalamus:GTEx/v7/Brain_Putamen_basal_ganglia…	NA	No	NA	1.49467271138e-08	rs7085104	84
ENSG00000148842	CNNM2	10	104678050	104849978	1	protein_coding	54805	CNNM2	0.994106430518482	-0.511524122	0	0	1	NA	0.009	CMC_SVA_cis	NA	No	NA	1.49467271138e-08	rs7085104	84
ENSG00000076685	NT5C2	10	104845940	104953056	-1	protein_coding	22978	NT5C2	0.0521978626707803	0.04832858	0	0	1	4.98901e-05	4.85598e-05	GTEx/v7/Brain_Cerebellar_Hemisphere	NA	No	NA	1.49467271138e-08	rs7085104	84
ENSG00000133794	ARNTL	11	13298199	13408813	1	protein_coding	406	ARNTL	0.987642966676249	NA	1	1.501	0	NA	NA	NA	NA	No	NA	2.35249941622e-08	rs34862781	85
ENSG00000110756	HPS5	11	18300223	18343745	-1	protein_coding	11234	HPS5	9.07535902902917e-06	0.818892519	0	0	1	9.92054e-06	2.32073e-05	GTEx/v7/Brain_Cerebellar_Hemisphere:GTEx/v7/Brain_Cerebellum	NA	No	NA	4.63080264663e-08	rs10766471	86
ENSG00000110768	GTF2H1	11	18343842	18388591	1	protein_coding	2965	GTF2H1	0.995912255857913	-0.269141206	1	2.704	1	6.0981651705e-10	6.98524e-07	xQTLServer_eQTLs:CMC_SVA_cis:GTEx/v7/Brain_Anterior_cingulate_cortex_BA24:GTEx/v7/Brain_Caudate_basal_ganglia:GTEx/v7/Brain_Cerebellum:GTEx/v7/Brain_Cortex:GTEx/v7/Brain_Frontal_Cortex_BA9:GTEx/v7/Brain_Nucleus_accumbens_basal_ganglia	NA	No	NA	4.63080264663e-08	rs10766471	86
ENSG00000152219	ARL14EP	11	30344598	30359774	1	protein_coding	120534	ARL14EP	0.151697478147144	-0.308297892	0	0	0	NA	NA	NA	NA	Yes	Hippocampus	2.08333150086e-08	rs111480544	87
ENSG00000110076	NRXN2	11	64373646	64490660	-1	protein_coding	9379	NRXN2	0.999895574015252	NA	1	2.16	1	NA	0.049	CMC_SVA_cis	NA	No	NA	7.83556128876e-09	rs7117423	88
ENSG00000162105	SHANK2	11	70313961	70963623	-1	protein_coding	22941	SHANK2	0.999920169615752	NA	1	0.161	0	NA	NA	NA	NA	No	NA	1.50097969239e-08	rs7117514	89
ENSG00000149294	NCAM1	11	112831997	113149158	1	protein_coding	4684	NCAM1	NA	NA	1	4.795	0	NA	NA	NA	NA	No	NA	7.14291533262e-10	rs56331084	91
ENSG00000080854	IGSF9B	11	133778459	133826880	-1	protein_coding	22997	IGSF9B	0.99987339409272	NA	1	0.04	0	NA	NA	NA	NA	No	NA	2.89877736334e-08	rs10894762	93
ENSG00000151067	CACNA1C	12	2079952	2802108	1	protein_coding	775	CACNA1C	0.99999843310185	-0.35401516	1	2.169	1	5.85183202647805e-05	0.0468984961240878	BRAINEAC/CRBL	NA	No	NA	1.44810409144e-08	rs68089646	94
ENSG00000061273	HDAC7	12	48176505	48226915	-1	protein_coding	51564	HDAC7	0.998019873410435	0.90637276	1	5.264	0	NA	NA	NA	NA	No	NA	4.97690354114e-08	rs2525053	95
ENSG00000075035	WSCD2	12	108523248	108644314	1	protein_coding	9671	WSCD2	0.494025684101003	1.171623886	1	0.243	0	NA	NA	NA	NA	No	NA	2.67034807916e-08	rs10861879	96
ENSG00000089163	SIRT4	12	120740119	120751052	1	protein_coding	23409	SIRT4	1.80676632025049e-07	-0.347424539	1	0.136	0	NA	NA	NA	NA	No	NA	3.55894891969e-08	rs68012838	97
ENSG00000196498	NCOR2	12	124808961	125052135	-1	protein_coding	9612	NCOR2	0.999999722324534	0.737391974	1	0.794	0	NA	NA	NA	NA	No	NA	3.76614280509e-08	rs12314162	98
ENSG00000136153	LMO7	13	76194570	76434004	1	protein_coding	4008	LMO7	0.0416242513975852	-0.052808027	0	0	1	NA	0.049	CMC_NoSVA_cis	NA	No	NA	1.42045713288e-08	rs443040	100
ENSG00000178734	C13orf45	13	76445187	76457947	1	protein_coding	729420	LMO7DN	0.00981786503996022	1.122026932	0	0	0	NA	NA	NA	NA	Yes	Hippocampus	1.42045713288e-08	rs443040	100
ENSG00000005810	MYCBP2	13	77618792	77901185	-1	protein_coding	23077	MYCBP2	1	NA	0	0	1	NA	0.049	CMC_NoSVA_cis	NA	No	NA	1.42045713288e-08	rs443040	100
ENSG00000139746	RBM26	13	79885962	79980612	-1	protein_coding	64062	RBM26	0.999996998269038	0.978767022	0	0	1	3.89502e-05	0.0015143	GTEx/v7/Brain_Cerebellum	NA	No	NA	1.36116000967e-10	rs7982263	101
ENSG00000102471	NDFIP2	13	80055287	80130210	1	protein_coding	54602	NDFIP2	0.801878730067158	-0.744543015	1	0.076	1	NA	0.009	CMC_SVA_cis	NA	No	NA	1.36116000967e-10	rs7982263	101
ENSG00000139971	C14orf37	14	58466453	58764857	-1	protein_coding	145407	C14orf37	8.27235953361938e-05	2.430974882	1	3.125	1	NA	0.049	CMC_SVA_cis	NA	No	NA	2.7068479951e-08	rs12894895	102
ENSG00000131966	ACTR10	14	58666798	58701750	1	protein_coding	55860	ACTR10	0.00473623657219373	NA	1	3.125	1	NA	0.009	CMC_SVA_cis	NA	No	NA	2.7068479951e-08	rs12894895	102
ENSG00000080815	PSEN1	14	73603126	73690399	1	protein_coding	5663	PSEN1	0.997601160543998	-0.296031577	1	1.265	0	NA	NA	NA	NA	No	NA	4.72960229264e-08	rs177413	103
ENSG00000127152	BCL11B	14	99635624	99737861	-1	protein_coding	64919	BCL11B	0.929785241868294	-2.62424632	1	1.158	0	NA	NA	NA	NA	No	NA	4.64609203017e-08	rs2614464	104
ENSG00000100711	ZFYVE21	14	104182067	104200005	1	protein_coding	79038	ZFYVE21	0.713442898007109	NA	1	3.331	0	NA	NA	NA	NA	No	NA	8.57174459638e-09	rs8004408	105
ENSG00000088808	PPP1R13B	14	104200089	104313927	-1	protein_coding	23368	PPP1R13B	0.976929374224392	-0.731116472	1	3.331	1	NA	0.009	CMC_SVA_cis	NA	No	NA	8.57174459638e-09	rs8004408	105
ENSG00000137872	SEMA6D	15	47476298	48066420	1	protein_coding	80031	SEMA6D	0.999469975966626	-0.259466766	1	1.615	0	NA	NA	NA	NA	No	NA	4.74164777064e-08	rs281260	107
ENSG00000140262	TCF12	15	57210821	57591479	1	protein_coding	6938	TCF12	0.973899934245985	-0.962372862	1	10.33	1	NA	0.009	CMC_SVA_cis	NA	No	NA	1.0610126023e-08	rs2441925	108
ENSG00000103591	AAGAB	15	67493371	67547533	-1	protein_coding	79719	AAGAB	0.00810207313151983	0.196795346	1	0.689	0	NA	NA	NA	NA	No	NA	4.56247401155e-08	rs7167097	109
ENSG00000103599	IQCH	15	67547138	67794598	1	protein_coding	64799	IQCH	2.69347323550457e-12	-1.053148261	1	0.689	1	3.19015e-06	0.00294254	CMC_SVA_cis:CMC_NoSVA_cis:GTEx/v7/Brain_Cortex	NA	No	NA	4.56247401155e-08	rs7167097	109
ENSG00000140564	FURIN	15	91411822	91426688	1	protein_coding	5045	FURIN	0.999933300929352	-0.156379719	1	17.36	1	NA	0.009	CMC_SVA_cis:CMC_NoSVA_cis	NA	No	NA	4.05697383691e-11	rs4702	110
ENSG00000182511	FES	15	91426925	91439006	1	protein_coding	2242	FES	2.77390387287312e-05	NA	1	17.36	1	NA	0.049	CMC_SVA_cis	NA	No	NA	4.05697383691e-11	rs4702	110
ENSG00000166965	RCCD1	15	91498100	91506349	1	protein_coding	91433	RCCD1	1.62554312815351e-05	1.98794899	0	0	1	1.54074e-05	1.50539e-16	GTEx/v7/Brain_Cerebellar_Hemisphere	NA	No	NA	4.05697383691e-11	rs4702	110
ENSG00000078328	RBFOX1	16	6069095	7763340	1	protein_coding	54715	RBFOX1	0.935961018293749	1.09605486	1	0.991	0	NA	NA	NA	NA	No	NA	3.51190981017e-08	rs9674069	111
ENSG00000157368	IL34	16	70613798	70694585	1	protein_coding	146433	IL34	0.114215553005568	0.464090195	1	8.207	0	NA	NA	NA	NA	No	NA	2.25332855787e-08	rs75297657	114
ENSG00000261701	HPR	16	72088522	72111145	1	protein_coding	3250	HPR	2.94872175113387e-07	-0.259844844	0	0	1	1.47799910391e-12	8.93547355936e-05	xQTLServer_eQTLs:CMC_SVA_cis:CMC_NoSVA_cis:BRAINEAC/HIPP	NA	No	NA	8.23018783399e-10	rs1006436	115
ENSG00000140829	DHX38	16	72127461	72146811	1	protein_coding	9785	DHX38	1.03801324416004e-06	0.106968944	0	0	1	NA	0.009	CMC_SVA_cis	NA	No	NA	8.23018783399e-10	rs1006436	115
ENSG00000015413	DPEP1	16	89679716	89704839	1	protein_coding	1800	DPEP1	0.000136492958599163	-0.167373086	1	3.705	0	NA	NA	NA	NA	No	NA	4.43766527393e-08	rs112233725	116
ENSG00000003249	DBNDD1	16	90071273	90086536	-1	protein_coding	79007	DBNDD1	0.000234996408377196	-0.663797933	0	0	1	NA	0.009	CMC_SVA_cis	NA	No	NA	4.43766527393e-08	rs112233725	116
ENSG00000141013	GAS8	16	90086037	90111383	1	protein_coding	2622	GAS8	8.03531596883606e-08	1.927189183	0	0	1	5.45837635848e-15	6.52883e-17	xQTLServer_eQTLs:CMC_SVA_cis:BRAINEAC/CRBL:BRAINEAC/FCTX:BRAINEAC/aveALL:GTEx/v7/Brain_Cerebellar_Hemisphere:GTEx/v7/Brain_Cerebellum	NA	No	NA	4.43766527393e-08	rs112233725	116
ENSG00000221819	C16orf3	16	90095316	90096309	-1	protein_coding	750	GAS8-AS1	0.00279281097473673	0.390816122	0	0	1	2.8566e-09	9.53812e-17	GTEx/v7/Brain_Anterior_cingulate_cortex_BA24:GTEx/v7/Brain_Cerebellar_Hemisphere:GTEx/v7/Brain_Cerebellum:GTEx/v7/Brain_Cortex:GTEx/v7/Brain_Frontal_Cortex_BA9	NA	No	NA	4.43766527393e-08	rs112233725	116
ENSG00000185924	RTN4RL1	17	1837971	1928639	-1	protein_coding	146760	RTN4RL1	0.787530525426807	NA	1	8.843	0	NA	NA	NA	NA	No	NA	4.68074264001e-08	rs11868677	117
ENSG00000070366	SMG6	17	1963133	2207065	-1	protein_coding	23293	SMG6	0.999935136420641	-0.496661291	1	11.28	1	3.99119e-07	0.000485344	GTEx/v7/Brain_Cerebellum	NA	No	NA	4.09674943282e-08	rs2131700	118
ENSG00000167720	SRR	17	2206677	2228554	1	protein_coding	63826	SRR	0.179017047265105	NA	0	0	1	0	0	xQTLServer_eQTLs:CMC_SVA_cis:CMC_NoSVA_cis:BRAINEAC/CRBL:BRAINEAC/FCTX:BRAINEAC/WHMT:BRAINEAC/aveALL:GTEx/v7/Brain_Anterior_cingulate_cortex_BA24:GTEx/v7/Brain_Caudate_basal_ganglia:GTEx/v7/Brain_Cerebellar_Hemisphere:GTEx/v7/Brain_Cerebellum:GTEx/v7/Brain_Cortex:GTEx/v7/Brain_Frontal_Cortex_BA9:GTEx/v7/Brain_Hippocampus:GTEx/v7/Brain_Hypothalamus:GTEx/v7/Brain_Putamen_basal_ganglia:GTEx/v7/Brain…	NA	No	NA	4.09674943282e-08	rs2131700	118
ENSG00000108684	ASIC2	17	31340105	32501983	-1	protein_coding	40	ASIC2	0.989195648597493	NA	1	0.672	0	NA	NA	NA	NA	No	NA	3.75399657456e-08	rs1391080	119
ENSG00000204913	LRRC3C	17	38097727	38101000	1	protein_coding	100505591	LRRC3C	NA	0.06311622	1	0.824	0	NA	NA	NA	NA	No	NA	4.34518051522e-08	rs150597587	120
ENSG00000108433	GOSR2	17	45000483	45105003	1	protein_coding	9570	GOSR2	0.00028919421780916	0.147390712	1	6.851	0	NA	NA	NA	NA	No	NA	2.1900678278e-08	rs8079694	121
ENSG00000262633	RP11-156P1.2	17	45000499	45124520	1	protein_coding	9570	GOSR2	NA	NA	1	6.851	0	NA	NA	NA	NA	No	NA	2.1900678278e-08	rs8079694	121
ENSG00000179673	RPRML	17	45055523	45056614	-1	protein_coding	388394	RPRML	0.421294822682809	NA	1	6.851	0	NA	NA	NA	NA	No	NA	2.1900678278e-08	rs8079694	121
ENSG00000141564	RPTOR	17	78518619	78940171	1	protein_coding	57521	RPTOR	0.999999983261949	0.637140358	1	2.78	0	NA	NA	NA	NA	No	NA	4.79428680261e-08	rs11658698	123
ENSG00000134490	TMEM241	18	20777108	21017925	-1	protein_coding	85019	TMEM241	7.76288053512061e-05	0.555791066	1	1.905	1	NA	0.009	CMC_SVA_cis	NA	No	NA	3.28087465984e-08	rs28517363	124
ENSG00000141452	C18orf8	18	21083473	21111746	1	protein_coding	29919	C18orf8	0.999882357316615	NA	0	0	1	NA	0.049	CMC_SVA_cis	NA	No	NA	3.28087465984e-08	rs28517363	124
ENSG00000105088	OLFM2	19	9964394	10047228	-1	protein_coding	93145	OLFM2	0.964592021100157	NA	1	0.561	0	NA	NA	NA	NA	No	NA	6.65955383716e-09	rs62106799	127
ENSG00000186866	POFUT2	21	46683843	46707813	-1	protein_coding	23275	POFUT2	0.0108408721953063	-0.159699322	1	12.13	0	NA	NA	NA	NA	No	NA	2.80199032442e-08	rs2297285	130
ENSG00000172346	CSDC2	22	41956767	41973745	1	protein_coding	27254	CSDC2	0.0798035156205298	0.31935561	0	0	1	NA	0.009	CMC_SVA_cis:CMC_NoSVA_cis	NA	No	NA	1.54409434915e-08	rs28741121	131
ENSG00000100418	DESI1	22	41994032	42017100	-1	protein_coding	27351	DESI1	0.0937224778463612	-0.043003172	1	1.725	0	NA	NA	NA	NA	No	NA	1.54409434915e-08	rs28741121	131
ENSG00000196419	XRCC6	22	42017123	42060044	1	protein_coding	2547	XRCC6	0.996855852811598	-0.128100971	1	1.725	0	NA	NA	NA	NA	No	NA	1.54409434915e-08	rs28741121	131
ENSG00000100147	CCDC134	22	42196683	42222303	1	protein_coding	79879	CCDC134	0.000741172780034662	0.324959987	0	0	1	NA	0.009	CMC_SVA_cis	NA	No	NA	1.54409434915e-08	rs28741121	131

## Sheet: Table S6
Gene Ontology gene-sets significantly enriched with genes mapped to lead SNPs conjunctionally associated with BIP and each of risk-taking and risky behaviours at conjFDR<0.05
BIP & risk-taking
Category	GeneSet	N_genes	N_overlap	p	adjP	genes	in risky behaviours_BIP	in risk-taking/risky behaviours & SCZ
GO_bp	GO_ION_TRANSPORT	1660	25	5.006197076968928e-09	3.679554851572162e-05	HPCA:SLC41A1:PM20D1:CNNM2:GRM5:CACNA1C:KCNMB4:CAPN3:IREB2:GRIN2A:YWHAE:KCNG2:PQLC1:CPT1C:KCNK3:SLC12A5:SHANK3:PLCH1:GABRA2:SLC10A7:KCNN2:GRIA1:GOPC:SLC12A9:FGFR1
GO_bp	GO_ION_TRANSMEMBRANE_TRANSPORT	1122	20	1.3464400684901617e-08	9.896334503402688e-05	HPCA:SLC41A1:PM20D1:CNNM2:GRM5:CACNA1C:KCNMB4:CAPN3:GRIN2A:YWHAE:KCNG2:KCNK3:SLC12A5:SHANK3:PLCH1:GABRA2:KCNN2:GRIA1:GOPC:SLC12A9
GO_bp	GO_HOMEOSTATIC_PROCESS	1897	26	1.6176720923550122e-08	0.0001188988987880934	NRD1:NUCKS1:SLC41A1:PM20D1:PCDH15:CNNM2:LRP5:GRM5:CACNA1C:LYZ:CAPN3:IREB2:GRIN2A:YWHAE:KCNK3:RTN4:SLC12A5:NCOA5:CD40:SHANK3:PLCH1:GRIA1:SLC12A9:KMT2E:CSMD1:PLAA
GO_bp	GO_INORGANIC_ION_TRANSMEMBRANE_TRANSPORT	819	17	2.061683192381031e-08	0.00015153371464000578	HPCA:SLC41A1:PM20D1:CNNM2:GRM5:CACNA1C:KCNMB4:CAPN3:GRIN2A:YWHAE:KCNG2:KCNK3:SLC12A5:PLCH1:GABRA2:KCNN2:SLC12A9
GO_bp	GO_CATION_TRANSMEMBRANE_TRANSPORT	832	17	2.5902093689471868e-08	0.00019038038861761823	HPCA:SLC41A1:PM20D1:CNNM2:CACNA1C:KCNMB4:CAPN3:GRIN2A:YWHAE:KCNG2:KCNK3:SLC12A5:SHANK3:PLCH1:KCNN2:GRIA1:SLC12A9
GO_bp	GO_CELLULAR_HOMEOSTASIS	965	18	3.884077451564356e-08	0.0002854796926899802	NUCKS1:SLC41A1:LRP5:GRM5:CACNA1C:CAPN3:IREB2:GRIN2A:YWHAE:KCNK3:RTN4:SLC12A5:CD40:SHANK3:PLCH1:GRIA1:SLC12A9:PLAA
GO_bp	GO_LEARNING	141	8	8.368006591496584e-08	0.000615048484474999	SORCS3:RIN1:GRM5:GRIN2A:SLC12A5:SHANK3:DGKI:DDHD2
GO_bp	GO_CATION_TRANSPORT	1143	19	9.563065349373724e-08	0.0007028853031789687	HPCA:SLC41A1:PM20D1:CNNM2:CACNA1C:KCNMB4:CAPN3:IREB2:GRIN2A:YWHAE:KCNG2:KCNK3:SLC12A5:SHANK3:PLCH1:SLC10A7:KCNN2:GRIA1:SLC12A9
GO_bp	GO_REGULATION_OF_TRANSPORT	1813	24	1.1970998907536184e-07	0.0008798684197039094	HPCA:RAB7L1:PM20D1:LRP5:GRM5:CACNA1C:CPSF6:KCNMB4:PPP1R13B:CAPN3:FES:GRIN2A:YWHAE:KCNG2:IRF3:CD40:SHANK3:FOXP1:KCNN2:GRIA1:GOPC:DGKI:FGFR1:PLAA
GO_bp	GO_CHEMICAL_HOMEOSTASIS	1174	19	1.4443380532764168e-07	0.0010615884691581663	NUCKS1:SLC41A1:CNNM2:LRP5:GRM5:CACNA1C:CAPN3:IREB2:GRIN2A:YWHAE:KCNK3:RTN4:SLC12A5:NCOA5:CD40:PLCH1:GRIA1:SLC12A9:CSMD1
GO_bp	GO_TRANSMEMBRANE_TRANSPORT	1564	22	1.545640159500778e-07	0.0011360455172330717	HPCA:SLC41A1:PM20D1:CNNM2:SLC29A2:GRM5:CACNA1C:KCNMB4:CAPN3:GRIN2A:YWHAE:KCNG2:KCNK3:SLC12A5:SHANK3:PLCH1:GABRA2:SLC10A7:KCNN2:GRIA1:GOPC:SLC12A9
GO_bp	GO_METAL_ION_HOMEOSTASIS	653	14	2.6826610366243345e-07	0.001971755861918886	SLC41A1:CNNM2:GRM5:CACNA1C:CAPN3:IREB2:GRIN2A:YWHAE:KCNK3:SLC12A5:CD40:PLCH1:GRIA1:SLC12A9
GO_bp	GO_REGULATION_OF_ION_TRANSMEMBRANE_TRANSPORT	466	12	2.936446032605426e-07	0.0021582878339649883	HPCA:PM20D1:GRM5:CACNA1C:CAPN3:GRIN2A:YWHAE:KCNG2:SHANK3:KCNN2:GRIA1:GOPC
GO_bp	GO_METAL_ION_TRANSPORT	879	16	3.247705987626237e-07	0.002387063900905284	HPCA:SLC41A1:CNNM2:CACNA1C:KCNMB4:CAPN3:IREB2:GRIN2A:YWHAE:KCNG2:KCNK3:SLC12A5:PLCH1:SLC10A7:KCNN2:SLC12A9
GO_bp	GO_CELLULAR_CHEMICAL_HOMEOSTASIS	801	15	5.455249880969691e-07	0.004009608662512723	NUCKS1:SLC41A1:LRP5:GRM5:CACNA1C:CAPN3:IREB2:GRIN2A:YWHAE:KCNK3:RTN4:SLC12A5:CD40:PLCH1:GRIA1
GO_bp	GO_REGULATION_OF_MEMBRANE_POTENTIAL	429	11	9.758783081591223e-07	0.007172705564969548	GRM5:CACNA1C:KCNMB4:GRIN2A:YWHAE:KCNK3:SHANK3:GABRA2:KCNN2:GRIA1:DGKI		Yes
GO_bp	GO_REGULATION_OF_TRANSMEMBRANE_TRANSPORT	551	12	1.698316759339957e-06	0.012482628181148684	HPCA:PM20D1:GRM5:CACNA1C:CAPN3:GRIN2A:YWHAE:KCNG2:SHANK3:KCNN2:GRIA1:GOPC
GO_bp	GO_REGULATION_OF_CELLULAR_LOCALIZATION	878	15	1.7009770415451497e-06	0.01250218125535685	HPCA:RAB7L1:LRP5:CACNA1C:CPSF6:KCNMB4:PPP1R13B:CAPN3:FES:YWHAE:RTN4:GOPC:MAD1L1:DGKI:PLAA	Yes
GO_bp	GO_COGNITION	288	9	1.9782201077633225e-06	0.01453991779206042	SORCS3:RIN1:GRM5:GRIN2A:SLC12A5:SHANK3:GRIA1:DGKI:DDHD2
GO_bp	GO_REGULATION_OF_ION_TRANSPORT	676	13	2.431500805439373e-06	0.01787153091997939	HPCA:PM20D1:GRM5:CACNA1C:CAPN3:GRIN2A:YWHAE:KCNG2:SHANK3:KCNN2:GRIA1:GOPC:FGFR1
GO_bp	GO_NEUROGENESIS	1586	20	3.216727443359271e-06	0.023642946708690642	KDM4A:ARTN:RAB7L1:SDCCAG8:ARL3:B3GNT1:SSH3:FES:GRIN2A:YWHAE:TCF4:DPYSL5:RTN4:ZNF804A:SLC12A5:SHANK3:SOX2:LSM1:FGFR1:PLAA	Yes	Yes
GO_bp	GO_ION_HOMEOSTASIS	809	14	3.3236065148098405e-06	0.024428507883852327	SLC41A1:CNNM2:GRM5:CACNA1C:CAPN3:IREB2:GRIN2A:YWHAE:KCNK3:SLC12A5:CD40:PLCH1:GRIA1:SLC12A9
GO_bp	GO_LONG_TERM_SYNAPTIC_DEPRESSION	29	4	4.720589828275564e-06	0.03469633523782539	SORCS3:SHANK3:GRIA1:DGKI
GO_bp	GO_DIVALENT_INORGANIC_CATION_HOMEOSTASIS	506	11	4.758257079004987e-06	0.034973189530686656	SLC41A1:CNNM2:GRM5:CACNA1C:CAPN3:GRIN2A:YWHAE:KCNK3:CD40:PLCH1:GRIA1
GO_bp	GO_REGULATION_OF_CATION_TRANSMEMBRANE_TRANSPORT	328	9	5.687988059174873e-06	0.04180671223493532	HPCA:PM20D1:CACNA1C:CAPN3:GRIN2A:YWHAE:SHANK3:KCNN2:GRIA1
GO_cc	GO_NEURON_PART	1704	30	2.29757201773183e-12	2.299869589749562e-09	HPCA:RGS8:PCDH15:ARL3:SORCS3:RIN1:SLC29A2:GRM5:CNTN5:CACNA1C:KLC1:IREB2:GRIN2A:YWHAE:TANC2:PRR12:CPT1C:DPYSL5:RTN4:ZNF804A:CD40:SHANK3:CADM2:GABRA2:KCNN2:GRIA1:GOPC:RGS17:DGKI:LSM1	Yes	Yes
GO_cc	GO_NEURON_PROJECTION	1298	25	3.1620643120745524e-11	3.165226376386627e-08	HPCA:RGS8:PCDH15:ARL3:RIN1:GRM5:CACNA1C:KLC1:IREB2:GRIN2A:YWHAE:PRR12:CPT1C:DPYSL5:ZNF804A:CD40:SHANK3:CADM2:GABRA2:KCNN2:GRIA1:GOPC:RGS17:DGKI:LSM1	Yes	Yes
GO_cc	GO_SYNAPSE	1164	23	1.3092133477455234e-10	1.310522561093269e-07	HPCA:PCDH15:SORCS3:SLC29A2:GRM5:CNTN5:CACNA1C:GRIN2A:YWHAE:TANC2:PRR12:CPT1C:RTN4:ZNF804A:SHANK3:CADM2:GABRA2:KCNN2:GRIA1:GOPC:RGS17:DGKI:PLAA	Yes	Yes
GO_cc	GO_POSTSYNAPSE	608	16	2.0223809679325925e-09	2.024403348900525e-06	HPCA:SORCS3:GRM5:CACNA1C:GRIN2A:TANC2:PRR12:CPT1C:RTN4:ZNF804A:SHANK3:GABRA2:KCNN2:GRIA1:GOPC:DGKI	Yes	Yes
GO_cc	GO_SYNAPSE_PART	929	18	2.1874116865701026e-08	2.1895990982566727e-05	HPCA:SORCS3:SLC29A2:GRM5:CNTN5:CACNA1C:GRIN2A:TANC2:PRR12:CPT1C:RTN4:ZNF804A:SHANK3:GABRA2:KCNN2:GRIA1:GOPC:DGKI	Yes	Yes
GO_cc	GO_NEURON_TO_NEURON_SYNAPSE	342	11	1.0365677663486156e-07	0.00010376043341149643	SORCS3:GRM5:CACNA1C:GRIN2A:TANC2:PRR12:RTN4:SHANK3:GRIA1:GOPC:DGKI		Yes
GO_cc	GO_CELL_PROJECTION_PART	1434	21	1.5821872724038711e-07	0.0001583769459676275	HPCA:RGS8:PCDH15:ARL3:RIN1:CACNA1C:KLC1:YWHAE:CPT1C:DPYSL5:ZNF804A:CD40:SHANK3:GABRA2:KCNN2:GRIA1:GOPC:DGKI:LSM1:SNTG1:IFT74	Yes	Yes
GO_cc	GO_DENDRITIC_TREE	586	13	5.002305354580185e-07	0.0005007307659934765	HPCA:RGS8:RIN1:CACNA1C:CPT1C:DPYSL5:ZNF804A:SHANK3:KCNN2:GRIA1:GOPC:DGKI:LSM1		Yes
GO_cc	GO_POSTSYNAPTIC_MEMBRANE	320	10	5.236575747711431e-07	0.0005241812323459143	SORCS3:GRM5:CACNA1C:GRIN2A:PRR12:SHANK3:GABRA2:GRIA1:GOPC:DGKI	Yes	Yes
GO_cc	GO_SOMATODENDRITIC_COMPARTMENT	815	15	6.774084648841846e-07	0.0006780858733490688	HPCA:RGS8:RIN1:CACNA1C:CPT1C:DPYSL5:RTN4:ZNF804A:CD40:SHANK3:KCNN2:GRIA1:GOPC:DGKI:LSM1		Yes
GO_cc	GO_PLASMA_MEMBRANE_REGION	1179	18	7.355705386386449e-07	0.0007363061091772836	HPCA:SLC41A1:CNNM2:SORCS3:SLC29A2:GRM5:CNTN5:CACNA1C:GRIN2A:PRR12:SHANK3:GABRA2:SORBS2:GRIA1:GOPC:DGKI:SNTG1:TEK	Yes	Yes
GO_cc	GO_SYNAPTIC_MEMBRANE	427	11	9.324873633038217e-07	0.0009334198506671255	SORCS3:GRM5:CNTN5:CACNA1C:GRIN2A:PRR12:SHANK3:GABRA2:GRIA1:GOPC:DGKI	Yes	Yes
GO_cc	GO_CELL_BODY	553	12	1.7630044622101815e-06	0.0017647674666723917	HPCA:RGS8:RIN1:CACNA1C:DPYSL5:RTN4:ZNF804A:CD40:KCNN2:GRIA1:DGKI:LSM1	Yes	Yes
GO_cc	GO_CELL_JUNCTION	1263	18	1.949854534427408e-06	0.0019518043889618353	NFIA:SDCCAG8:CACNA1C:FES:GRIN2A:YWHAE:PRR12:CPT1C:SHANK3:CADM2:GABRA2:SORBS2:GRIA1:GOPC:RGS17:TRIP6:PLAA:TEK	Yes	Yes
GO_cc	GO_RECEPTOR_COMPLEX	397	10	3.6186419093650003e-06	0.003622260551274365	LRP5:PTPRB:GRIN2A:CPT1C:CD40:SHANK3:GABRA2:GRIA1:FGFR1:TEK
GO_cc	GO_INTRINSIC_COMPONENT_OF_PLASMA_MEMBRANE	1685	20	7.892003356774331e-06	0.007899895360131106	PCDH15:SORCS3:SLC29A2:GRM5:CNTN5:CACNA1C:KCNMB4:PTPRB:GRIN2A:KCNG2:CPT1C:KCNK3:SLC12A5:CD40:SHANK3:GABRA2:GRIA1:PPAPDC1B:FGFR1:TEK		Yes
GO_cc	GO_POSTSYNAPTIC_DENSITY_MEMBRANE	75	5	1.117387014208373e-05	0.011185044012225814	SORCS3:GRM5:GRIN2A:GRIA1:DGKI		Yes
GO_cc	GO_AXON	597	11	2.217220945128692e-05	0.022194381660738206	HPCA:KLC1:IREB2:YWHAE:CPT1C:ZNF804A:CD40:CADM2:GRIA1:DGKI:LSM1		Yes
GO_cc	GO_NEURON_SPINE	158	6	3.637439043142897e-05	0.0364107648218604	HPCA:ZNF804A:SHANK3:KCNN2:GRIA1:DGKI
GO_cc	GO_MICROTUBULE_CYTOSKELETON	1161	15	4.591968233197434e-05	0.045965602014306314	SDCCAG8:ARL3:KLC1:FES:YWHAE:CTDP1:MAPRE3:EML6:ZNF804A:CUL3:MAD1L1:KMT2E:DDHD2:IFT74:TEK	Yes	Yes
GO_cc	GO_POSTSYNAPTIC_SPECIALIZATION_MEMBRANE	101	5	4.73184104337736e-05	0.04736572884420737	SORCS3:GRM5:GRIN2A:GRIA1:DGKI		Yes
GO_cc	GO_TRANSPORTER_COMPLEX	333	8	4.901096286278266e-05	0.04905997382564545	CACNA1C:KCNMB4:GRIN2A:KCNG2:CPT1C:SHANK3:GABRA2:GRIA1		Yes
GO_mf	GO_PROTEIN_C_TERMINUS_BINDING	186	8	6.971628996548927e-07	0.0011468329699322985	YEATS4:FOXN3:RBFOX1:TCF4:KCNK3:MAPRE3:SHANK3:SNTG1
GO_mf	GO_CYTOSKELETAL_PROTEIN_BINDING	946	15	4.207410640061959e-06	0.006921190502901922	HPCA:RAB7L1:ARL3:SSH3:CACNA1C:CAPN3:FES:DPYSL5:MAPRE3:EML6:SHANK3:SORBS2:KCNN2:SNTG1:IFT74
GO_mf	GO_METAL_ION_TRANSMEMBRANE_TRANSPORTER_ACTIVITY	438	10	8.551927443608111e-06	0.014067920644735343	SLC41A1:CNNM2:CACNA1C:KCNMB4:GRIN2A:KCNG2:KCNK3:SLC12A5:KCNN2:SLC12A9
BIP & risky behaviours
Category	GeneSet	N_genes	N_overlap	p	adjP	genes	in risk-taking_BIP	in risk-taking/risky behaviours & SCZ
GO_bp	GO_NEUROGENESIS	1586	29	5.982302010942632e-10	4.396991978042835e-06	PTPRF:ARTN:LRP8:RAB7L1:SDCCAG8:ZNF365:ARL3:ARNTL:SHANK2:NCAM1:MYCBP2:PSEN1:BCL11B:SEMA6D:TCF12:FES:IL34:RTN4RL1:EIF2B4:IFT172:WDPCP:ITGA4:CNTN4:EIF2B5:SPON2:GABRB2:MAGI2:LSM1:FGFR1	Yes	Yes
GO_bp	GO_CELL_PROJECTION_ORGANIZATION	1502	28	8.040063193347614e-10	5.9094464471104964e-06	PTPRF:ARTN:LRP8:RAB7L1:SDCCAG8:ZNF365:ARL3:SHANK2:NCAM1:MYCBP2:PSEN1:BCL11B:SEMA6D:FES:GAS8:RTN4RL1:IFT172:WDPCP:ITGA4:CUL3:HDAC4:CNTN4:SPON2:F2RL1:MAGI2:USP17L2:BAG4:FGFR1		Yes
GO_bp	GO_SYNAPSE_ORGANIZATION	402	14	1.0906956089691557e-08	8.016612725923294e-05	PTPRF:LRP8:NFIA:RAB7L1:ZNF365:NRXN2:SHANK2:IGSF9B:PSEN1:ASIC2:GABRA2:F2R:GABRB2:MAGI2
GO_bp	GO_NEURON_DIFFERENTIATION	1337	24	3.0500331164722714e-08	0.00022417743406071195	PTPRF:ARTN:LRP8:RAB7L1:ZNF365:ARL3:SHANK2:NCAM1:MYCBP2:PSEN1:BCL11B:SEMA6D:TCF12:FES:RTN4RL1:IFT172:WDPCP:ITGA4:CNTN4:SPON2:GABRB2:MAGI2:LSM1:FGFR1
GO_bp	GO_NEURON_DEVELOPMENT	1088	21	7.248212967433559e-08	0.0005327436531063665	PTPRF:ARTN:LRP8:RAB7L1:ZNF365:ARL3:SHANK2:NCAM1:MYCBP2:PSEN1:BCL11B:SEMA6D:FES:RTN4RL1:WDPCP:ITGA4:CNTN4:SPON2:GABRB2:MAGI2:FGFR1		Yes
GO_bp	GO_REGULATION_OF_NEURON_DIFFERENTIATION	646	16	1.0850710612720739e-07	0.0007975272300349743	PTPRF:LRP8:RAB7L1:ZNF365:SHANK2:MYCBP2:PSEN1:BCL11B:SEMA6D:TCF12:FES:RTN4RL1:CNTN4:MAGI2:LSM1:FGFR1		Yes
GO_bp	GO_LOCOMOTION	1906	28	1.3129294966130706e-07	0.0009650031800106069	PTPRF:ARTN:SDCCAG8:NCAM1:HDAC7:MYCBP2:PSEN1:BCL11B:SEMA6D:FES:DPEP1:GAS8:WDPCP:ITGA4:CUL3:HDAC4:CNTN4:PROS1:CHRD:SPON2:F2R:F2RL1:SH3RF2:DOCK2:MAGI2:USP17L2:BAG4:FGFR1		Yes
GO_bp	GO_REGULATION_OF_CELL_PROJECTION_ORGANIZATION	665	16	1.603568308510659e-07	0.0011786227067553344	PTPRF:LRP8:RAB7L1:ZNF365:SHANK2:MYCBP2:PSEN1:SEMA6D:FES:RTN4RL1:WDPCP:HDAC4:F2RL1:MAGI2:USP17L2:FGFR1		Yes
GO_bp	GO_CENTRAL_NERVOUS_SYSTEM_DEVELOPMENT	966	19	2.3905366128916054e-07	0.0017570444104753299	LRP8:ZNF365:SHANK2:MYCBP2:PSEN1:BCL11B:SEMA6D:GAS8:RTN4RL1:SRR:ASIC2:EIF2B4:IFT172:XRCC6:CNTN4:EIF2B5:CHRD:GABRA4:FGFR1		Yes
GO_bp	GO_REGULATION_OF_NERVOUS_SYSTEM_DEVELOPMENT	907	18	4.450557569946645e-07	0.003271159813910784	PTPRF:LRP8:RAB7L1:ZNF365:ARNTL:SHANK2:MYCBP2:PSEN1:BCL11B:SEMA6D:TCF12:FES:RTN4RL1:ASIC2:CNTN4:MAGI2:LSM1:FGFR1		Yes
GO_bp	GO_REGULATION_OF_CELL_DEVELOPMENT	926	18	5.996659391650904e-07	0.004407544652863415	PTPRF:LRP8:RAB7L1:ZNF365:ARNTL:SHANK2:MYCBP2:PSEN1:BCL11B:SEMA6D:TCF12:FES:RTN4RL1:HDAC4:CNTN4:MAGI2:LSM1:FGFR1		Yes
GO_bp	GO_POSITIVE_REGULATION_OF_PROTEIN_MODIFICATION_PROCESS	1206	20	1.6129624524855225e-06	0.01185527402576859	LRP8:ARNTL:NDFIP2:PSEN1:IL34:RPTOR:CUL3:HDAC4:XRCC6:GNL3:NEK4:DGKQ:F2R:F2RL1:SH3RF2:MAGI2:BAG4:WHSC1L1:FGFR1:CKS2
GO_bp	GO_INTRACELLULAR_TRANSPORT	1808	25	2.0049054479004333e-06	0.014736055042068185	MAGOH:RAB7L1:ARL3:SIRT4:RBM26:ACTR10:PSEN1:FES:DHX38:SMG6:GOSR2:SNX17:NRBP1:IFT172:CUL3:SPCS1:PROS1:LARS:SNAP91:CPSF4:RAB19:USP17L2:BAG4:DDHD2:TSNARE1
GO_bp	GO_REGULATION_OF_CELL_DIFFERENTIATION	1829	25	2.460248320962387e-06	0.018082825159073546	PTPRF:LRP8:RAB7L1:ZNF365:ARNTL:SHANK2:HDAC7:MYCBP2:PSEN1:BCL11B:SEMA6D:TCF12:FES:IL34:RTN4RL1:OLFM2:HDAC4:POFUT2:CNTN4:CHRD:MAGI2:LSM1:FGFR1:TOX:RUNX1T1		Yes
GO_bp	GO_HEAD_DEVELOPMENT	761	15	4.620726441355257e-06	0.03396233934396114	LRP8:ZNF365:SHANK2:PSEN1:BCL11B:SEMA6D:GAS8:RTN4RL1:SRR:IFT172:XRCC6:CNTN4:EIF2B5:CHRD:FGFR1		Yes
GO_bp	GO_CELL_MORPHOGENESIS_INVOLVED_IN_NEURON_DIFFERENTIATION	574	13	4.691070168970519e-06	0.03447936574193332	ARTN:LRP8:ZNF365:SHANK2:NCAM1:MYCBP2:PSEN1:BCL11B:SEMA6D:WDPCP:ITGA4:CNTN4:SPON2		Yes
GO_bp	GO_REGULATION_OF_NEURON_PROJECTION_DEVELOPMENT	487	12	4.724100227058954e-06	0.03472213666888331	PTPRF:LRP8:RAB7L1:ZNF365:SHANK2:MYCBP2:PSEN1:SEMA6D:FES:RTN4RL1:MAGI2:FGFR1		Yes
GO_bp	GO_REGULATION_OF_CELLULAR_LOCALIZATION	878	16	5.917337218964729e-06	0.04349242855939076	RAB7L1:CACNA1C:SIRT4:RBM26:PSEN1:PPP1R13B:FES:GAS8:GNL3:DGKQ:F2R:MRAP2:MAD1L1:MAGI2:USP17L2:BAG4	Yes
GO_bp	GO_GAMMA_AMINOBUTYRIC_ACID_SIGNALING_PATHWAY	25	4	6.059909179655284e-06	0.044540332470466334	GABRA2:GABRA4:GABRB2:GABRA6
GO_bp	GO_CELL_MOTILITY	1685	23	6.64180598557828e-06	0.048817273994000356	PTPRF:ARTN:SDCCAG8:HDAC7:PSEN1:BCL11B:SEMA6D:FES:DPEP1:GAS8:WDPCP:ITGA4:CUL3:HDAC4:PROS1:CHRD:F2R:F2RL1:SH3RF2:MAGI2:USP17L2:BAG4:FGFR1
GO_bp	GO_PROTEIN_MODIFICATION_BY_SMALL_PROTEIN_CONJUGATION	887	16	6.720601357351392e-06	0.049396419976532734	MED8:LMO7:MYCBP2:NDFIP2:PSEN1:UBE2E3:CUL3:HDAC4:GNL3:RNF212:MAEA:UVSSA:FBXL17:SH3RF2:ZC3HC1:MKRN1
GO_cc	GO_NEURON_PART	1704	28	1.2586966536962435e-08	1.2599553503499398e-05	PTPRF:LRP8:PCDH15:ARL3:NRXN2:SHANK2:IGSF9B:CACNA1C:MYCBP2:PSEN1:BCL11B:RTN4RL1:SRR:ASIC2:RPTOR:ITGA4:CNTN4:CADM2:DGKQ:GABRA2:GABRA4:SCAMP1:GABRB2:GABRA6:SNAP91:MAGI2:ERICH1-AS1:DLGAP2:LSM1	Yes	Yes
GO_cc	GO_SYNAPSE	1164	21	2.2180594524081484e-07	0.00022202775118605565	LRP8:PCDH15:NRXN2:SHANK2:IGSF9B:CACNA1C:PSEN1:ASIC2:OLFM2:HDAC4:CADM2:DGKQ:GABRA2:GABRA4:F2R:SCAMP1:GABRB2:GABRA6:SNAP91:MAGI2:ERICH1-AS1:DLGAP2	Yes	Yes
GO_cc	GO_SYNAPSE_PART	929	18	6.281238201428653e-07	0.0006287519439630082	LRP8:NRXN2:SHANK2:IGSF9B:CACNA1C:PSEN1:ASIC2:OLFM2:DGKQ:GABRA2:GABRA4:F2R:SCAMP1:GABRB2:GABRA6:SNAP91:MAGI2:ERICH1-AS1:DLGAP2	Yes	Yes
GO_cc	GO_CELL_JUNCTION	1263	21	8.313463850996201e-07	0.0008321777314847197	NFIA:SDCCAG8:ARL14EP:SHANK2:IGSF9B:CACNA1C:LMO7:PSEN1:ZFYVE21:FES:DPEP1:OLFM2:ANKRD23:ITGA4:CADM2:GABRA2:GABRA4:GABRB2:GABRA6:MAGI2:ERICH1-AS1:DLGAP2	Yes	Yes
GO_cc	GO_SYNAPTIC_MEMBRANE	427	12	1.2257526235760258e-06	0.0012269783761996017	SHANK2:IGSF9B:CACNA1C:PSEN1:OLFM2:GABRA2:GABRA4:F2R:GABRB2:GABRA6:SNAP91:ERICH1-AS1:DLGAP2	Yes	Yes
GO_cc	GO_NEURON_PROJECTION	1298	21	1.2837027592108685e-06	0.0012849864619700793	PTPRF:LRP8:PCDH15:ARL3:SHANK2:IGSF9B:CACNA1C:MYCBP2:PSEN1:BCL11B:ASIC2:RPTOR:ITGA4:CNTN4:CADM2:GABRA2:GABRA4:GABRB2:GABRA6:MAGI2:LSM1	Yes	Yes
GO_cc	GO_GABA_RECEPTOR_COMPLEX	20	4	2.3649963713061748e-06	0.002367361367677481	GABRA2:GABRA4:GABRB2:GABRA6
GO_cc	GO_CHLORIDE_CHANNEL_COMPLEX	49	5	3.915224472243114e-06	0.003919139696715357	CLCN2:GABRA2:GABRA4:GABRB2:GABRA6
GO_cc	GO_GOLGI_APPARATUS	1524	22	4.463588243827065e-06	0.004468051832070892	RAB7L1:ARL3:NCAM1:NDFIP2:PSEN1:SEMA6D:FURIN:FES:RBFOX1:GAS8:GOSR2:SNX17:CUL3:POFUT2:GLYCTK:GLT8D1:PROS1:F2R:F2RL1:SCAMP1:RAB19:DDHD2
GO_cc	GO_POSTSYNAPSE	608	13	8.677698369642391e-06	0.008686376068012033	LRP8:SHANK2:IGSF9B:CACNA1C:ASIC2:DGKQ:GABRA2:GABRA4:F2R:GABRB2:GABRA6:MAGI2:ERICH1-AS1:DLGAP2	Yes	Yes
GO_cc	GO_CELL_BODY	553	12	1.68024636851753e-05	0.016819266148860475	PTPRF:LRP8:SHANK2:IGSF9B:CACNA1C:PSEN1:RTN4RL1:SRR:ASIC2:RPTOR:ITGA4:LSM1	Yes	Yes
GO_cc	GO_PLASMA_MEMBRANE_REGION	1179	18	1.6872274742224892e-05	0.016889147016967115	LRP8:SLC41A1:CNNM2:SHANK2:IGSF9B:CACNA1C:LMO7:PSEN1:DPEP1:OLFM2:WDPCP:GABRA2:GABRA4:F2R:GABRB2:GABRA6:SNAP91:ERICH1-AS1:DLGAP2	Yes	Yes
GO_cc	GO_CELL_PROJECTION_PART	1434	20	2.058954096189988e-05	0.02061013050286178	LRP8:PCDH15:ARL3:SHANK2:IGSF9B:CACNA1C:PSEN1:DPEP1:GAS8:ASIC2:RPTOR:IFT172:WDPCP:ITGA4:NEK4:GABRA2:GABRA4:GABRA6:MAGI2:LSM1	Yes	Yes
GO_cc	GO_POSTSYNAPTIC_MEMBRANE	320	9	2.7072760623210464e-05	0.027099833383833673	SHANK2:IGSF9B:CACNA1C:GABRA2:GABRA4:F2R:GABRB2:GABRA6:ERICH1-AS1:DLGAP2	Yes	Yes
GO_cc	GO_MICROTUBULE_CYTOSKELETON	1161	17	4.919874495325817e-05	0.04924794369821143	LRP8:SDCCAG8:ZNF365:ARL3:MYCBP2:ACTR10:PSEN1:FES:GAS8:IFT172:ACTR1B:OLA1:CUL3:NEK4:MAEA:MAD1L1:DDHD2	Yes	Yes
GO_mf	GO_GABA_GATED_CHLORIDE_ION_CHANNEL_ACTIVITY	13	4	3.583254201434121e-07	0.000589445316135913	GABRA2:GABRA4:GABRB2:GABRA6
GO_mf	GO_INHIBITORY_EXTRACELLULAR_LIGAND_GATED_ION_CHANNEL_ACTIVITY	16	4	9.018638388983872e-07	0.0014835660149878469	GABRA2:GABRA4:GABRB2:GABRA6
GO_mf	GO_LIGAND_GATED_ANION_CHANNEL_ACTIVITY	20	4	2.3649963713061748e-06	0.0038904190307986575	GABRA2:GABRA4:GABRB2:GABRA6
GO_mf	GO_GABA_RECEPTOR_ACTIVITY	22	4	3.543936374924342e-06	0.005829775336750543	GABRA2:GABRA4:GABRB2:GABRA6
GO_mf	GO_BENZODIAZEPINE_RECEPTOR_ACTIVITY	11	3	1.7581970268519493e-05	0.028922341091714567	GABRA2:GABRA4:GABRA6
GO_mf	GO_CHLORIDE_CHANNEL_ACTIVITY	73	5	2.8096745181190808e-05	0.04621914582305888	CLCN2:GABRA2:GABRA4:GABRB2:GABRA6
GO_mf	GO_UBIQUITIN_LIKE_PROTEIN_TRANSFERASE_ACTIVITY	406	10	2.9961244843841955e-05	0.04928624776812002	LMO7:MYCBP2:UBE2E3:CUL3:HDAC4:RNF212:MAEA:FBXL17:SH3RF2:MKRN1

## Sheet: Table S7
ConsensusPathDB analysis for gene-sets significantly enriched with genes mapped to loci conjunctionally associated with BIP and each of risk-taking and risky behaviours at conjFDR<0.05
BIP & risk-taking
pathway name	p-value	q-value	pathway source	in risky behaviours_BIP	in risk-taking/risky behaviours & SCZ
Twelve loci associated with ADHD	0.000794	0.0601	Wikipathways	Yes	Yes
Neuronal System	0.00114	0.0601	Reactome
Glutamatergic synapse - Homo sapiens (human)	0.00128	0.0601	KEGG
Long-term potentiation - Homo sapiens (human)	0.00128	0.0601	KEGG		Yes
Developmental Biology	0.00136	0.0601	Reactome
Ca2+ activated K+ channels	0.00173	0.0637	Reactome
Nicotine addiction - Homo sapiens (human)	0.00281	0.0768	KEGG	Yes
Common Pathways Underlying Drug Addiction	0.00301	0.0768	Wikipathways
Butyrophilin (BTN) family interactions	0.00313	0.0768	Reactome
Protein-protein interactions at synapses	0.00349	0.0771	Reactome	Yes
Rett syndrome causing genes	0.00472	0.0884	Wikipathways
Potassium Channels	0.0055	0.0884	Reactome
CRMPs in Sema3A signaling	0.00558	0.0884	Reactome
Wnt Signaling Pathway	0.0056	0.0884	Wikipathways
Unblocking of NMDA receptor, glutamate binding and activation	0.00629	0.0927	Reactome
Neurexins and neuroligins	0.00763	0.105	Reactome
NCAM signaling for neurite out-growth	0.00839	0.109	Reactome	Yes
Synaptic adhesion-like molecules	0.00954	0.11	Reactome	Yes	Yes
Signaling by NODAL	0.00954	0.11	Reactome
BIP & risky behaviours
Pathway name	p-value	q-value	pathway source	in risk-taking_BIP
GABA A receptor activation	3.16e-06	0.000923	Reactome
cardiac protection against ros	0.00012	0.0175	BioCarta
Signaling by plasma membrane FGFR1 fusions	0.000208	0.0177	Reactome
gamma-aminobutyric acid receptor life cycle pathway	0.000243	0.0177	BioCarta
Nicotine addiction - Homo sapiens (human)	0.000339	0.0198	KEGG	Yes
Taste transduction - Homo sapiens (human)	0.000654	0.021	KEGG	Yes	Yes
GABAergic synapse - Homo sapiens (human)	0.000854	0.021	KEGG
GABA receptor Signaling	0.00102	0.021	Wikipathways
proteolysis and signaling pathway of notch	0.00102	0.021	BioCarta
Constitutive Signaling by NOTCH1 PEST Domain Mutants	0.00107	0.021	Reactome
Signaling by NOTCH1 PEST Domain Mutants in Cancer	0.00107	0.021	Reactome
Constitutive Signaling by NOTCH1 HD+PEST Domain Mutants	0.00107	0.021	Reactome
Signaling by NOTCH1 HD+PEST Domain Mutants in Cancer	0.00107	0.021	Reactome
Signaling by NOTCH1 in Cancer	0.00107	0.021	Reactome
Disease	0.00112	0.021	Reactome
GABA receptor activation	0.00115	0.021	Reactome
Twelve loci associated with ADHD	0.0013	0.0223	Wikipathways	Yes	Yes
NCAM signaling for neurite out-growth	0.0015	0.0243	Reactome	Yes
Recycling of eIF2:GDP	0.00189	0.0279	Reactome
Gene expression (Transcription)	0.00191	0.0279	Reactome
Removal of aminoterminal propeptides from gamma-carboxylated proteins	0.003	0.0415	Reactome
Signaling by NOTCH	0.00325	0.0415	Reactome
Signaling by NOTCH1	0.00327	0.0415	Reactome
NCAM1 interactions	0.00363	0.0426	Reactome
Gamma-carboxylation, transport, and amino-terminal cleavage of proteins	0.00365	0.0426	Reactome
Signaling events mediated by HDAC Class II	0.00391	0.044	PID
O-glycosylation of TSR domain-containing proteins	0.00421	0.0456	Reactome
RNA Polymerase III Abortive And Retractive Initiation	0.00486	0.0489	Reactome
RNA Polymerase III Transcription	0.00486	0.0489	Reactome
extrinsic prothrombin activation pathway	0.00512	0.0498	BioCarta
RNA Polymerase II Transcription	0.00633	0.0581	Reactome
Protein-protein interactions at synapses	0.00637	0.0581	Reactome	Yes
NOTCH1 Intracellular Domain Regulates Transcription	0.00712	0.0615	Reactome
Morphine addiction - Homo sapiens (human)	0.00716	0.0615	KEGG
Retrograde endocannabinoid signaling - Homo sapiens (human)	0.00812	0.0677	KEGG
PTEN Regulation	0.00862	0.0699	Reactome
Notch signaling pathway	0.00993	0.0783	PID

## Sheet: Table S8
Protein-coding genes mapped by positional, eQTL, or chromatin interaction mapping of lead SNPs in the loci jointly associated with schizophrenia and risk-taking at FDR<0.05
Lead SNPs from jointly associated loci mapped to genes using positional mapping, eQTL mapping, and chromatin interaction strategies. pLI = probability of loss of function mutation intolerance (higher scores indicate higher probability); ncRVIS: Non-coding residual variation intolerance score. The higher the score is, the more intolerant to noncoding variants the gene is; posMap = SNPs mapped to t…
ensg	symbol	chr	start	end	strand	type	entrezID	HUGO	pLI	ncRVIS	posMapSNPs	posMapMaxCADD	eqtlMapSNPs	eqtlMapminP	eqtlMapminQ	eqtlMapts	eqtlDirection	ciMap	ciMapts	minGwasP	IndSigSNPs	GenomicLocus
ENSG00000142611	PRDM16	1	2985732	3355185	1	protein_coding	63976	PRDM16	0.999843	1.53566	1	1.049	0	NA	NA	NA	NA	No	NA	2.83128e-08	rs7518852	1
ENSG00000162426	SLC45A1	1	8377886	8404227	1	protein_coding	50651	SLC45A1	0.0451893	NA	1	3.159	0	NA	NA	NA	NA	No	NA	2.91698e-08	rs10864351	2
ENSG00000142599	RERE	1	8412457	8877702	-1	protein_coding	473	RERE	0.999996	-0.582722	1	3.159	1	-9	0.049	CMC_SVA_cis	NA	No	NA	2.91698e-08	rs10864351	2
ENSG00000117245	KIF17	1	20990507	21044510	-1	protein_coding	57576	KIF17	3.34364e-13	NA	0	0	1	-9	0.009	CMC_SVA_cis:CMC_NoSVA_cis	NA	No	NA	4.99877e-08	rs6426658	3
ENSG00000075151	EIF4G3	1	21132963	21503377	-1	protein_coding	8672	EIF4G3	1	-0.901867	1	2.602	0	NA	NA	NA	NA	No	NA	4.99877e-08	rs6426658	3
ENSG00000142789	CELA3A	1	22328149	22339032	1	protein_coding	10136	CELA3A	9.82225e-08	1.79603	0	0	1	0.000299224	0.00988763	SNIG	NA	No	NA	4.99877e-08	rs6426658	3
ENSG00000179178	TMEM125	1	43735665	43739673	1	protein_coding	128218	TMEM125	0.000428556	0.191657	0	0	1	-9	0.049	CMC_SVA_cis	NA	No	NA	1.78819e-08	rs673253	4
ENSG00000066056	TIE1	1	43766664	43788779	1	protein_coding	7075	TIE1	8.71417e-12	-0.0196338	0	0	1	-9	0.049	CMC_SVA_cis	NA	No	NA	1.78819e-08	rs673253	4
ENSG00000159479	MED8	1	43849588	43855479	-1	protein_coding	112950	MED8	8.15826e-06	0.403723	0	0	1	-9	0.049	CMC_SVA_cis	NA	No	NA	1.78819e-08	rs673253	4
ENSG00000142949	PTPRF	1	43990858	44089343	1	protein_coding	5792	PTPRF	0.999998	-1.11692	1	5.138	0	NA	NA	NA	NA	No	NA	1.78819e-08	rs673253	4
ENSG00000143537	ADAM15	1	155023042	155035252	1	protein_coding	8751	ADAM15	1.07719e-11	NA	0	0	1	-9	0.009	CMC_SVA_cis	NA	No	NA	1.26419e-08	rs12136348	7
ENSG00000163374	YY1AP1	1	155629237	155658791	-1	protein_coding	55249	YY1AP1	0.000145221	0.0404123	0	0	1	-9	0.009	CMC_SVA_cis:CMC_NoSVA_cis	NA	No	NA	1.26419e-08	rs12136348	7
ENSG00000160803	UBQLN4	1	156005092	156023585	-1	protein_coding	56893	UBQLN4	0.997522	-0.671923	1	0.592	1	1.52314e-05	0.0087789	GTEx_v7_Brain_Caudate_basal_ganglia	NA	No	NA	1.26419e-08	rs12136348	7
ENSG00000116586	LAMTOR2	1	156024543	156028301	1	protein_coding	28956	LAMTOR2	0.481086	-0.350911	1	0.592	0	NA	NA	NA	NA	No	NA	1.26419e-08	rs12136348	7
ENSG00000198626	RYR2	1	237205505	237997288	1	protein_coding	6262	RYR2	1	NA	1	4.387	0	NA	NA	NA	NA	No	NA	2.88273e-08	rs12025891	8
ENSG00000054282	SDCCAG8	1	243419320	243663394	1	protein_coding	10806	SDCCAG8	1.32893e-07	-0.422227	1	2.901	1	-9	0.049	CMC_SVA_cis	NA	No	NA	5.45314e-11	rs10803138	9
ENSG00000157851	DPYSL5	2	27070615	27173219	1	protein_coding	56896	DPYSL5	0.998332	-1.35954	0	0	1	-9	1.9593e-17	CMC_SVA_cis:xQTLServer_eQTLs	NA	No	NA	1.23411e-08	rs7575465	11
ENSG00000084764	MAPRE3	2	27193480	27250064	1	protein_coding	22924	MAPRE3	0.799864	-0.767319	0	0	1	-9	0.009	CMC_SVA_cis	NA	No	NA	1.23411e-08	rs7575465	11
ENSG00000084693	AGBL5	2	27265232	27293490	1	protein_coding	60509	AGBL5	0.0206949	-0.378651	1	21.2	0	NA	NA	NA	NA	No	NA	1.23411e-08	rs7575465	11
ENSG00000228474	OST4	2	27293340	27294641	-1	protein_coding	100128731	OST4	NA	NA	1	21.2	0	NA	NA	NA	NA	No	NA	1.23411e-08	rs7575465	11
ENSG00000138080	EMILIN1	2	27301435	27309271	1	protein_coding	11117	EMILIN1	0.00521656	NA	1	21.2	0	NA	NA	NA	NA	No	NA	1.23411e-08	rs7575465	11
ENSG00000138030	KHK	2	27309615	27323640	1	protein_coding	3795	KHK	5.36079e-05	NA	0	0	1	2.5442e-12	0.000153813	xQTLServer_eQTLs	NA	No	NA	1.23411e-08	rs7575465	11
ENSG00000116062	MSH6	2	47922669	48037240	1	protein_coding	2956	MSH6	NA	NA	0	0	1	-9	0.049	CMC_SVA_cis	NA	No	NA	1.92179e-08	rs138659652	12
ENSG00000138081	FBXO11	2	48016455	48132932	-1	protein_coding	80204	FBXO11	0.99998	-0.658439	0	0	0	NA	NA	NA	NA	Yes	Hippocampus	1.92179e-08	rs138659652	12
ENSG00000170802	FOXN2	2	48541776	48606433	1	protein_coding	3344	FOXN2	0.392771	-1.68783	0	0	1	1.164e-30	1.80997e-35	xQTLServer_eQTLs:GTEx_v7_Brain_Amygdala:GTEx_v7_Brain_Anterior_cingulate_cortex_BA24:GTEx_v7_Brain_Caudate_basal_ganglia:GTEx_v7_Brain_Cerebellar_Hemisphere:GTEx_v7_Brain_Cerebellum:GTEx_v7_Brain_Cortex:GTEx_v7_Brain_Frontal_Cortex_BA9:GTEx_v7_Brain_Hippocampus:GTEx_v7_Brain_Hypothalamus:GTEx_v7_Brain_Nucleus_accumbens_basal_ganglia:GTEx_v7_Brain_Putamen_basal_ganglia:GTEx_v7_Brain_Spinal_cord_ce…	NA	Yes	Dorsolateral_Prefrontal_Cortex:Hippocampus	1.92179e-08	rs138659652	12
ENSG00000144199	FAHD2B	2	97749320	97760619	-1	protein_coding	151313	FAHD2B	0.0279114	-0.0554663	1	3.354	1	-9	0.000164453	CMC_SVA_cis:GTEx_v7_Brain_Putamen_basal_ganglia	NA	No	NA	3.84873e-08	rs115507803	14
ENSG00000144290	SLC4A10	2	162280843	162841792	1	protein_coding	57282	SLC4A10	0.00263554	-1.24763	1	1.827	0	NA	NA	NA	NA	No	NA	7.41516e-09	rs6707646	15
ENSG00000170396	ZNF804A	2	185463093	185804219	1	protein_coding	91752	ZNF804A	0.827436	NA	1	4.182	0	NA	NA	NA	NA	No	NA	4.51975e-08	rs2369595	16
ENSG00000036257	CUL3	2	225334867	225450110	-1	protein_coding	8452	CUL3	0.974063	0.0625509	1	1.095	0	NA	NA	NA	NA	No	NA	4.34021e-08	rs2047134	17
ENSG00000182600	C2orf82	2	233721980	233743418	1	protein_coding	389084	C2orf82	0.466831	-0.411154	0	0	1	-9	0.0298096	PUTM:SNIG:CMC_SVA_cis	NA	No	NA	1.51802e-08	rs778342	18
ENSG00000066248	NGEF	2	233743396	233877982	-1	protein_coding	25791	NGEF	0.949826	1.13119	1	4.132	0	NA	NA	NA	NA	No	NA	1.51802e-08	rs778342	18
ENSG00000131374	TBC1D5	3	17198654	18486309	-1	protein_coding	9779	TBC1D5	6.51864e-10	0.114586	1	1.065	0	NA	NA	NA	NA	No	NA	4.83937e-10	rs2733480	19
ENSG00000153560	UBP1	3	33429828	33482863	-1	protein_coding	7342	UBP1	0.999799	-0.527841	0	0	1	-9	3.50922e-23	CMC_SVA_cis:GTEx_v7_Brain_Cerebellar_Hemisphere:GTEx_v7_Brain_Cerebellum	NA	No	NA	3.38356e-08	rs60326653	20
ENSG00000196776	CD47	3	107762145	107809872	-1	protein_coding	961	CD47	0.886114	NA	1	1.28	0	NA	NA	NA	NA	No	NA	3.35883e-08	rs327133	24
ENSG00000114054	PCCB	3	135969148	136056738	1	protein_coding	5096	PCCB	0.000735839	-0.38516	0	0	1	-9	0.00861264	CMC_SVA_cis:CMC_NoSVA_cis:xQTLServer_eQTLs:GTEx_v7_Brain_Cerebellum	NA	No	NA	1.04807e-08	rs1017881	25
ENSG00000118007	STAG1	3	136055077	136471220	-1	protein_coding	10274	STAG1	1	-0.647638	1	0.713	0	NA	NA	NA	NA	No	NA	1.04807e-08	rs1017881	25
ENSG00000151834	GABRA2	4	46250444	46477247	-1	protein_coding	2555	GABRA2	0.976964	0.780311	1	0.557	1	1.19077e-11	0.000719897	xQTLServer_eQTLs	NA	No	NA	6.14289e-09	rs10805144	27
ENSG00000145242	EPHA5	4	66185281	66536213	-1	protein_coding	2044	EPHA5	0.00039007	0.781725	1	6.724	0	NA	NA	NA	NA	No	NA	1.77945e-08	rs13124331	28
ENSG00000168843	FSTL5	4	162305049	163085187	-1	protein_coding	56884	FSTL5	0.00256261	-0.434842	1	2.36	0	NA	NA	NA	NA	No	NA	2.98616e-08	rs1434612	30
ENSG00000170571	EMB	5	49692026	49739082	-1	protein_coding	133418	EMB	6.39337e-05	0.173956	0	0	1	-9	0.009	CMC_SVA_trans:CMC_NoSVA_cis:CMC_NoSVA_trans	NA	No	NA	7.01591e-09	rs13168483	33
ENSG00000120705	ETF1	5	137841784	137878989	-1	protein_coding	2107	ETF1	0.998925	-1.33722	1	2.363	0	NA	NA	NA	NA	No	NA	3.27426e-09	rs3849046	34
ENSG00000249751	ECSCR	5	138784245	138842328	-1	protein_coding	641700	ECSCR	NA	NA	0	0	1	0.000267705	0.0384658	PUTM	NA	No	NA	3.27426e-09	rs3849046	34
ENSG00000171604	CXXC5	5	139026884	139063467	1	protein_coding	51523	CXXC5	0.795355	NA	1	2.609	0	NA	NA	NA	NA	No	NA	1.62389e-08	rs682164	35
ENSG00000120306	CYSTM1	5	139554227	139661637	1	protein_coding	84418	CYSTM1	0.284309	-0.813371	1	4.435	0	NA	NA	NA	NA	No	NA	1.83388e-08	rs13161154	36
ENSG00000113068	PFDN1	5	139624624	139682706	-1	protein_coding	5201	PFDN1	0.805475	0.153288	1	4.435	0	NA	NA	NA	NA	No	NA	1.83388e-08	rs13161154	36
ENSG00000120314	WDR55	5	140044261	140053709	1	protein_coding	54853	WDR55	1.48299e-06	-1.03752	0	0	1	-9	0.049	CMC_NoSVA_cis	NA	No	NA	1.62389e-08	rs682164	35
ENSG00000170624	SGCD	5	155297354	156194799	1	protein_coding	6444	SGCD	0.0023391	0.319696	1	2.013	0	NA	NA	NA	NA	No	NA	1.3347e-08	rs2135029	38
ENSG00000186470	BTN3A2	6	26365387	26378546	1	protein_coding	11118	BTN3A2	0.000124519	2.20791	0	0	1	0.000986653	0.0242764	THAL	NA	No	NA	7.2308e-12	rs6923811	39
ENSG00000158553	POM121L2	6	27253682	27279949	-1	protein_coding	94026	POM121L2	NA	0.313408	1	4.711	0	NA	NA	NA	NA	No	NA	7.2308e-12	rs6923811	39
ENSG00000096654	ZNF184	6	27418522	27440897	-1	protein_coding	7738	ZNF184	0.133749	-0.545662	0	0	1	-9	0.049	CMC_SVA_cis:CMC_NoSVA_cis	NA	No	NA	7.2308e-12	rs6923811	39
ENSG00000111879	FAM184A	6	119280928	119470552	-1	protein_coding	79632	FAM184A	2.04434e-13	NA	1	3.437	1	-9	0.009	CMC_SVA_cis	NA	No	NA	1.72482e-08	rs3756939	42
ENSG00000152894	PTPRK	6	128289924	128841870	-1	protein_coding	5796	PTPRK	0.980389	-0.479547	1	1.02	0	NA	NA	NA	NA	No	NA	7.65605e-09	rs13219424	43
ENSG00000173852	DPY19L1	7	34968488	35077883	-1	protein_coding	23333	DPY19L1	0.142872	-0.82754	0	0	1	-9	9.94917e-06	CMC_SVA_cis:CMC_NoSVA_cis:xQTLServer_eQTLs:GTEx_v7_Brain_Cortex:GTEx_v7_Brain_Frontal_Cortex_BA9	NA	No	NA	3.54462e-08	rs10264960	44
ENSG00000153993	SEMA3D	7	84624869	84816171	-1	protein_coding	223117	SEMA3D	3.5308e-05	0.161253	1	3.979	0	NA	NA	NA	NA	No	NA	3.20584e-08	rs2191483	45
ENSG00000085563	ABCB1	7	87133175	87342611	-1	protein_coding	5243	ABCB1	0.734474	0.568819	1	6.031	0	NA	NA	NA	NA	No	NA	4.10297e-08	rs1016793	46
ENSG00000078487	ZCWPW1	7	99998449	100026615	-1	protein_coding	55063	ZCWPW1	1.15225e-12	0.231575	0	0	1	-9	0.049	CMC_SVA_cis	NA	No	NA	3.66697e-08	rs6975957	47
ENSG00000077454	LRCH4	7	100169855	100183776	-1	protein_coding	4034	LRCH4	0.000176443	-0.111756	0	0	1	-9	0.049	CMC_NoSVA_cis	NA	No	NA	3.66697e-08	rs6975957	47
ENSG00000130427	EPO	7	100318423	100321323	1	protein_coding	2056	EPO	0.116862	NA	1	3.818	0	NA	NA	NA	NA	No	NA	3.66697e-08	rs6975957	47
ENSG00000005483	KMT2E	7	104654626	104754808	1	protein_coding	55904	KMT2E	1	-0.608756	1	5.973	1	-9	0.049	CMC_SVA_cis	NA	Yes	Dorsolateral_Prefrontal_Cortex:Hippocampus	6.0043e-09	rs1142	48
ENSG00000135250	SRPK2	7	104751151	105039755	-1	protein_coding	6733	SRPK2	0.997504	-0.650865	1	5.973	0	NA	NA	NA	NA	No	NA	6.0043e-09	rs1142	48
ENSG00000128610	FEZF1	7	121941448	121950745	-1	protein_coding	389549	FEZF1	0.298172	-0.352664	1	1.796	0	NA	NA	NA	NA	No	NA	4.77396e-08	rs988720	50
ENSG00000081803	CADPS2	7	121958481	122526813	-1	protein_coding	93664	CADPS2	0.997779	NA	1	1.796	0	NA	NA	NA	NA	No	NA	4.77396e-08	rs988720	50
ENSG00000048405	ZNF800	7	126986844	127071978	-1	protein_coding	168850	ZNF800	0.997033	-0.105681	0	0	1	-9	0.009	CMC_SVA_cis	NA	No	NA	3.44614e-08	rs17862355	51
ENSG00000157680	DGKI	7	137065783	137531838	-1	protein_coding	9162	DGKI	0.738016	-0.0814026	1	2.189	0	NA	NA	NA	NA	No	NA	8.0087e-09	rs34997884	52
ENSG00000183117	CSMD1	8	2792875	4852494	-1	protein_coding	64478	CSMD1	NA	NA	1	1.987	0	NA	NA	NA	NA	No	NA	4.09952e-08	rs2036550	53
ENSG00000175806	MSRA	8	9911778	10286401	1	protein_coding	4482	MSRA	1.69976e-06	0.60153	1	0	0	NA	NA	NA	NA	No	NA	3.28395e-10	rs9329221	54
ENSG00000154319	FAM167A	8	11278972	11332224	-1	protein_coding	83648	FAM167A	0.000192998	0.911878	0	0	1	-9	0.009	CMC_SVA_trans	NA	No	NA	3.28395e-10	rs9329221	54
ENSG00000175324	LSM1	8	38020839	38034248	-1	protein_coding	27257	LSM1	0.931277	-0.320883	0	0	1	3.78574e-18	2.28873e-10	xQTLServer_eQTLs	NA	No	NA	9.12992e-09	rs7845911	55
ENSG00000156735	BAG4	8	38034051	38070819	1	protein_coding	9530	BAG4	0.0237409	-0.434242	0	0	1	-9	0.049	CMC_SVA_cis	NA	No	NA	9.12992e-09	rs7845911	55
ENSG00000085788	DDHD2	8	38082736	38133076	1	protein_coding	23259	DDHD2	3.0964e-08	-1.45804	1	0.154	1	-9	7.19572e-06	CMC_SVA_cis:GTEx_v7_Brain_Cerebellum	NA	No	NA	9.12992e-09	rs7845911	55
ENSG00000147535	PPAPDC1B	8	38120648	38126761	-1	protein_coding	84513	PLPP5	3.06882e-07	-0.702559	1	0.154	1	6.73901e-16	4.07417e-08	CRBL:xQTLServer_eQTLs:GTEx_v7_Brain_Cerebellum	NA	No	NA	9.12992e-09	rs7845911	55
ENSG00000147548	WHSC1L1	8	38127215	38239790	-1	protein_coding	54904	WHSC1L1	1	-2.66855	1	0.154	1	-9	0.009	CMC_SVA_cis	NA	No	NA	9.12992e-09	rs7845911	55
ENSG00000171045	TSNARE1	8	143293441	143484601	-1	protein_coding	203062	TSNARE1	3.60235e-07	NA	1	2.459	1	-9	0.009	CMC_SVA_cis	NA	No	NA	3.21811e-10	rs13281016	57
ENSG00000147905	ZCCHC7	9	37120536	37358146	1	protein_coding	84186	ZCCHC7	3.37485e-09	0.160586	1	3.792	1	-9	0.049	CMC_SVA_cis	NA	No	NA	5.87028e-09	rs12000309	59
ENSG00000188938	FAM120AOS	9	96208776	96215874	-1	protein_coding	158293	FAM120AOS	0.514391	0.00743144	1	0.047	0	NA	NA	NA	NA	No	NA	1.58434e-08	rs10821128	60
ENSG00000048828	FAM120A	9	96214004	96328397	1	protein_coding	23196	FAM120A	0.999907	-0.298117	1	0.047	0	NA	NA	NA	NA	No	NA	1.58434e-08	rs10821128	60
ENSG00000119328	FAM206A	9	111696461	111713024	1	protein_coding	54942	FAM206A	0.00336234	-0.467035	0	0	1	-9	0.049	CMC_SVA_cis	NA	No	NA	3.1717e-08	rs10979667	61
ENSG00000106771	TMEM245	9	111777432	111882225	-1	protein_coding	23731	TMEM245	0.000362237	2.29768	1	3.014	0	NA	NA	NA	NA	No	NA	3.1717e-08	rs10979667	61
ENSG00000150275	PCDH15	10	55562531	57387702	-1	protein_coding	65217	PCDH15	7.23124e-11	-0.438627	1	0.595	0	NA	NA	NA	NA	No	NA	4.39322e-08	rs7092452	64
ENSG00000138175	ARL3	10	104433488	104474164	-1	protein_coding	403	ARL3	0.716101	-0.600026	0	0	1	-9	0.049	CMC_SVA_cis	NA	No	NA	1.74283e-09	rs12416687	65
ENSG00000166272	WBP1L	10	104503727	104576021	1	protein_coding	54838	WBP1L	0.909387	0.61464	0	0	1	-9	0.009	CMC_SVA_cis:CMC_NoSVA_cis	NA	No	NA	1.74283e-09	rs12416687	65
ENSG00000166275	C10orf32	10	104613980	104624718	1	protein_coding	119032	BORCS7	0.0316379	0.490358	1	5.683	1	-9	0	FCTX:aveALL:CMC_SVA_cis:CMC_NoSVA_cis:xQTLServer_eQTLs:GTEx_v7_Brain_Anterior_cingulate_cortex_BA24:GTEx_v7_Brain_Caudate_basal_ganglia:GTEx_v7_Brain_Cerebellar_Hemisphere:GTEx_v7_Brain_Cerebellum:GTEx_v7_Brain_Cortex:GTEx_v7_Brain_Frontal_Cortex_BA9:GTEx_v7_Brain_Hippocampus:GTEx_v7_Brain_Hypothalamus:GTEx_v7_Brain_Putamen_basal_ganglia:GTEx_v7_Brain_Spinal_cord_cervical_c-1:GTEx_v7_Brain_Substa…	NA	No	NA	1.74283e-09	rs12416687	65
ENSG00000270316	C10orf32-ASMT	10	104614029	104661656	1	protein_coding	100528007	BORCS7	NA	NA	1	5.683	1	9.89894e-11	7.36221e-07	CRBL:FCTX:MEDU:THAL:WHMT:aveALL	NA	No	NA	1.74283e-09	rs12416687	65
ENSG00000214435	AS3MT	10	104629273	104661656	1	protein_coding	57412	AS3MT	5.09138e-07	0.726881	1	5.683	1	-9	0	CRBL:FCTX:MEDU:THAL:WHMT:aveALL:CMC_SVA_cis:CMC_NoSVA_cis:xQTLServer_eQTLs:GTEx_v7_Brain_Amygdala:GTEx_v7_Brain_Anterior_cingulate_cortex_BA24:GTEx_v7_Brain_Caudate_basal_ganglia:GTEx_v7_Brain_Cerebellar_Hemisphere:GTEx_v7_Brain_Cerebellum:GTEx_v7_Brain_Cortex:GTEx_v7_Brain_Frontal_Cortex_BA9:GTEx_v7_Brain_Hippocampus:GTEx_v7_Brain_Hypothalamus:GTEx_v7_Brain_Spinal_cord_cervical_c-1	NA	No	NA	1.74283e-09	rs12416687	65
ENSG00000076685	NT5C2	10	104845940	104953056	-1	protein_coding	22978	NT5C2	0.0521979	0.0483286	0	0	1	5.28772e-08	4.85598e-05	GTEx_v7_Brain_Cerebellar_Hemisphere:GTEx_v7_Brain_Cerebellum	NA	No	NA	1.74283e-09	rs12416687	65
ENSG00000156395	SORCS3	10	106400859	107024993	1	protein_coding	22986	SORCS3	0.325134	0.170375	1	1.487	0	NA	NA	NA	NA	No	NA	3.41889e-09	rs12761679	66
ENSG00000176697	BDNF	11	27676440	27743605	-1	protein_coding	627	BDNF	0.946719	0.108206	1	24.1	0	NA	NA	NA	NA	No	NA	1.01283e-08	rs6265	68
ENSG00000169519	METTL15	11	28129795	28355054	1	protein_coding	196074	METTL15	0.000155431	-1.29305	0	0	1	-9	0.009	CMC_SVA_cis	NA	No	NA	1.43791e-08	rs12419325	69
ENSG00000205106	CTD-2210P24.4	11	45792983	45793909	1	protein_coding	374387	DKFZp779M0652	NA	NA	0	0	1	2.99174e-16	1.80871e-08	xQTLServer_eQTLs:GTEx_v7_Brain_Cerebellum:GTEx_v7_Brain_Cortex:GTEx_v7_Brain_Hypothalamus:GTEx_v7_Brain_Nucleus_accumbens_basal_ganglia:GTEx_v7_Brain_Putamen_basal_ganglia	NA	No	NA	3.38356e-08	rs10769170	70
ENSG00000151067	CACNA1C	12	2079952	2802108	1	protein_coding	775	CACNA1C	0.999998	-0.354015	1	0.187	0	NA	NA	NA	NA	No	NA	1.55444e-09	rs61909095	72
ENSG00000067798	NAV3	12	78224685	78606790	1	protein_coding	89795	NAV3	0.999999	1.95028	1	2.229	0	NA	NA	NA	NA	No	NA	4.89114e-08	rs11107884	75
ENSG00000075035	WSCD2	12	108523248	108644314	1	protein_coding	9671	WSCD2	0.494026	1.17162	1	0	0	NA	NA	NA	NA	No	NA	2.35722e-08	rs3764002	76
ENSG00000151164	RAD9B	12	110939460	110969891	1	protein_coding	144715	RAD9B	3.62699e-05	-0.761697	1	1.066	0	NA	NA	NA	NA	No	NA	2.40133e-08	rs10849900	77
ENSG00000196850	PPTC7	12	110969120	111021125	-1	protein_coding	160760	PPTC7	0.354852	-2.6034	1	1.066	1	4.35274e-05	0.0318766	OCTX	NA	No	NA	2.40133e-08	rs10849900	77
ENSG00000122966	CIT	12	120123595	120315095	-1	protein_coding	11113	CIT	0.999999	-0.886312	1	4.093	0	NA	NA	NA	NA	No	NA	2.35251e-08	rs203329	78
ENSG00000111775	COX6A1	12	120875893	120878545	1	protein_coding	1337	COX6A1	0.0609576	0.1761	0	0	1	2.19234e-05	0.0384671	GTEx_v7_Brain_Nucleus_accumbens_basal_ganglia	NA	No	NA	2.35251e-08	rs203329	78
ENSG00000151320	AKAP6	14	32798479	33300567	1	protein_coding	9472	AKAP6	0.999937	-0.797217	1	1.996	0	NA	NA	NA	NA	No	NA	7.08106e-09	rs12892113	79
ENSG00000126214	KLC1	14	104028233	104167888	1	protein_coding	3831	KLC1	0.514955	NA	0	0	1	-9	0.009	CMC_SVA_cis	NA	No	NA	2.96462e-10	rs6576006	81
ENSG00000088808	PPP1R13B	14	104200089	104313927	-1	protein_coding	23368	PPP1R13B	0.976929	-0.731116	1	0.217	1	-9	0.009	CMC_SVA_cis	NA	No	NA	2.96462e-10	rs6576006	81
ENSG00000156414	TDRD9	14	104394799	104519004	1	protein_coding	122402	TDRD9	3.82299e-07	NA	0	0	1	-9	0.009	CMC_SVA_cis:CMC_NoSVA_cis	NA	No	NA	2.96462e-10	rs6576006	81
ENSG00000166887	VPS39	15	42450899	42500514	-1	protein_coding	23339	VPS39	0.000738265	-1.39601	0	0	1	-9	0.049	CMC_SVA_cis	NA	No	NA	1.2117e-08	rs17766532	82
ENSG00000092529	CAPN3	15	42640301	42704516	1	protein_coding	825	CAPN3	9.73741e-09	0.246318	0	0	1	6.05972e-07	8.85959e-05	GTEx_v7_Brain_Cerebellar_Hemisphere:GTEx_v7_Brain_Cerebellum	NA	No	NA	1.2117e-08	rs17766532	82
ENSG00000092531	SNAP23	15	42783431	42837547	1	protein_coding	8773	SNAP23	0.826508	-0.735183	1	5.622	1	1.11644e-05	0.0129735	GTEx_v7_Brain_Amygdala	NA	No	NA	1.2117e-08	rs17766532	82
ENSG00000185088	RPS27L	15	63418071	63450220	-1	protein_coding	51065	RPS27L	0.335852	1.466	1	0.156	0	NA	NA	NA	NA	No	NA	4.99235e-08	rs6494397	83
ENSG00000136381	IREB2	15	78729773	78793798	1	protein_coding	3658	IREB2	1	0.131406	1	0.004	1	3.07608e-12	0.000185969	xQTLServer_eQTLs	NA	No	NA	8.61355e-09	rs12442456	84
ENSG00000136378	ADAMTS7	15	79051545	79103773	-1	protein_coding	11173	ADAMTS7	2.98949e-07	NA	0	0	1	0.00023221	0.0139543	OCTX	NA	No	NA	8.61355e-09	rs12442456	84
ENSG00000136379	ABHD17C	15	80972025	81047962	1	protein_coding	58489	ABHD17C	0.840829	0.10123	1	0.049	1	-9	0.009	CMC_SVA_cis:CMC_NoSVA_cis	NA	No	NA	1.7856e-08	rs11072940	85
ENSG00000140564	FURIN	15	91411822	91426688	1	protein_coding	5045	FURIN	0.999933	-0.15638	1	5.02	1	-9	0.009	CMC_SVA_cis	NA	No	NA	7.68892e-10	rs2071382	86
ENSG00000182511	FES	15	91426925	91439006	1	protein_coding	2242	FES	2.7739e-05	NA	1	5.02	1	-9	0.009	CMC_SVA_cis	NA	No	NA	7.68892e-10	rs2071382	86
ENSG00000078328	RBFOX1	16	6069095	7763340	1	protein_coding	54715	RBFOX1	0.935961	1.09605	1	8.609	0	NA	NA	NA	NA	No	NA	3.09466e-08	rs8046401	87
ENSG00000183454	GRIN2A	16	9852376	10276611	-1	protein_coding	2903	GRIN2A	0.998045	-1.13815	1	3.893	0	NA	NA	NA	NA	No	NA	4.35403e-08	rs12935281	88
ENSG00000180917	CMTR2	16	71315292	71323618	-1	protein_coding	55783	CMTR2	1.42416e-07	-0.54122	0	0	1	-9	0.049	CMC_SVA_cis	NA	No	NA	3.11141e-08	rs3826248	89
ENSG00000102967	DHODH	16	72042487	72058954	1	protein_coding	1723	DHODH	0.0128239	0.964115	0	0	1	-9	0.009	CMC_SVA_cis:CMC_NoSVA_cis	NA	No	NA	3.11141e-08	rs3826248	89
ENSG00000140829	DHX38	16	72127461	72146811	1	protein_coding	9785	DHX38	1.03801e-06	0.106969	0	0	1	-9	0.049	CMC_SVA_cis	NA	No	NA	3.11141e-08	rs3826248	89
ENSG00000140836	ZFHX3	16	72816784	73093597	-1	protein_coding	463	ZFHX3	1	-0.743235	1	4.573	0	NA	NA	NA	NA	No	NA	2.78809e-08	rs62053194	90
ENSG00000108953	YWHAE	17	1247566	1303672	-1	protein_coding	7531	YWHAE	0.964161	-0.461731	1	3.326	0	NA	NA	NA	NA	No	NA	1.57838e-08	rs4790082	91
ENSG00000167193	CRK	17	1323983	1366456	-1	protein_coding	1398	CRK	0.864536	0.3412	0	0	1	-9	0.009	CMC_SVA_cis:CMC_NoSVA_cis	NA	No	NA	1.57838e-08	rs4790082	91
ENSG00000167216	KATNAL2	18	44497455	44627658	1	protein_coding	83473	KATNAL2	0.000125862	0.0883242	1	3.235	0	NA	NA	NA	NA	No	NA	4.39103e-08	rs2571000	93
ENSG00000167220	HDHD2	18	44633774	44676891	-1	protein_coding	84064	HDHD2	0.000427885	0.373655	0	0	1	-9	0.009	CMC_SVA_cis	NA	No	NA	4.39103e-08	rs2571000	93
ENSG00000099797	TECR	19	14627897	14676792	1	protein_coding	9524	TECR	0.757501	-0.432109	1	0.312	0	NA	NA	NA	NA	No	NA	3.78646e-08	rs73002853	96
ENSG00000198597	ZNF536	19	30719197	31204445	1	protein_coding	9745	ZNF536	0.965217	-0.424049	1	0	0	NA	NA	NA	NA	No	NA	2.22759e-08	rs10421376	97
ENSG00000126464	PRR12	19	50094900	50129696	1	protein_coding	57479	PRR12	0.99997	NA	0	0	1	4.9582e-06	5.73485e-19	GTEx_v7_Brain_Cerebellum	NA	No	NA	1.65921e-08	rs10411771	98
ENSG00000126456	IRF3	19	50162826	50169132	-1	protein_coding	3661	IRF3	0.00321742	NA	1	0.501	1	-9	3.03312e-05	CMC_SVA_cis:GTEx_v7_Brain_Cerebellar_Hemisphere:GTEx_v7_Brain_Cerebellum	NA	No	NA	1.65921e-08	rs10411771	98
ENSG00000126453	BCL2L12	19	50168823	50177173	1	protein_coding	83596	BCL2L12	1.55699e-05	0.449267	1	0.501	0	NA	NA	NA	NA	No	NA	1.65921e-08	rs10411771	98
ENSG00000126457	PRMT1	19	50179043	50192286	1	protein_coding	3276	PRMT1	0.993588	-0.276978	1	0.501	0	NA	NA	NA	NA	No	NA	1.65921e-08	rs10411771	98
ENSG00000169169	CPT1C	19	50194155	50216988	1	protein_coding	126129	CPT1C	0.000284628	-0.155831	0	0	1	-9	4.30202e-06	CMC_SVA_cis:CMC_NoSVA_cis:GTEx_v7_Brain_Cerebellum	NA	No	NA	1.65921e-08	rs10411771	98
ENSG00000100393	EP300	22	41487790	41576081	1	protein_coding	2033	EP300	1	NA	1	3.636	0	NA	NA	NA	NA	No	NA	1.03443e-08	rs75843224	99
ENSG00000197182	FLJ27365	22	46449749	46509808	1	protein_coding	400931	MIRLET7BHG	NA	NA	1	2.511	0	NA	NA	NA	NA	No	NA	2.01319e-08	rs6520050	100

## Sheet: Table S9
Protein-coding genes mapped by positional, eQTL, or chromatin interaction mapping of lead SNPs in the loci jointly associated with schizophrenia and risky behaviours at FDR<0.05
Lead SNPs from jointly associated loci mapped to genes using positional mapping, eQTL mapping, and chromatin interaction strategies. pLI = probability of loss of function mutation intolerance (higher scores indicate higher probability); ncRVIS: Non-coding residual variation intolerance score. The higher the score is, the more intolerant to noncoding variants the gene is; posMap = SNPs mapped to t…
ensg	symbol	chr	start	end	strand	type	entrezID	HUGO	pLI	ncRVIS	posMapSNPs	posMapMaxCADD	eqtlMapSNPs	eqtlMapminP	eqtlMapminQ	eqtlMapts	eqtlDirection	ciMap	ciMapts	minGwasP	IndSigSNPs	GenomicLocus
ENSG00000142611	PRDM16	1	2985732	3355185	1	protein_coding	63976	PRDM16	0.999843	1.53566	1	0.529	0	NA	NA	NA	NA	No	NA	3.6391e-08	rs7518852	1
ENSG00000159479	MED8	1	43849588	43855479	-1	protein_coding	112950	MED8	8.15826e-06	0.403723	0	0	1	NA	0.009	CMC_SVA_cis	NA	No	NA	1.83949e-08	rs11210887	2
ENSG00000142949	PTPRF	1	43990858	44089343	1	protein_coding	5792	PTPRF	0.999998	-1.11692	1	12.97	0	NA	NA	NA	NA	No	NA	1.83949e-08	rs11210887	2
ENSG00000186094	AGBL4	1	48998527	50489585	-1	protein_coding	84871	AGBL4	3.5783e-06	-0.0363485	1	7.378	0	NA	NA	NA	NA	No	NA	3.07156e-08	rs4421632	3
ENSG00000162384	C1orf123	1	53679771	53686289	-1	protein_coding	54987	C1orf123	1.26488e-07	-0.124833	0	0	1	1.16956e-25	7.07074e-18	xQTLServer_eQTLs:CMC_SVA_cis:CMC_NoSVA_cis:BRAINEAC/TCTX:GTEx/v7/Brain_Caudate_basal_ganglia:GTEx/v7/Brain_Cerebellar_Hemisphere:GTEx/v7/Brain_Cerebellum:GTEx/v7/Brain_Cortex:GTEx/v7/Brain_Nucleus_accumbens_basal_ganglia:GTEx/v7/Brain_Putamen_basal_ganglia:GTEx/v7/Brain_Spinal_cord_cervical_c-1	NA	No	NA	1.65953e-08	rs12031155	4
ENSG00000162385	MAGOH	1	53692564	53704282	-1	protein_coding	4116	MAGOH	0.747938	-0.642359	1	4.164	0	NA	NA	NA	NA	No	NA	1.65953e-08	rs12031155	4
ENSG00000157193	LRP8	1	53711217	53793742	-1	protein_coding	7804	LRP8	0.999986	-0.679008	1	4.164	1	8.41021e-12	1.22263e-07	CMC_SVA_cis:GTEx/v7/Brain_Cerebellar_Hemisphere:GTEx/v7/Brain_Cerebellum	NA	No	NA	1.65953e-08	rs12031155	4
ENSG00000184588	PDE4B	1	66258197	66840259	1	protein_coding	5142	PDE4B	0.709079	-0.830512	1	1.037	0	NA	NA	NA	NA	No	NA	1.29081e-08	rs6694912	5
ENSG00000170745	KCNS3	2	18059114	18542882	1	protein_coding	3790	KCNS3	0.0160901	-0.0353683	1	4.531	0	NA	NA	NA	NA	No	NA	1.97706e-08	rs2061607	10
ENSG00000138101	DTNB	2	25600067	25896503	-1	protein_coding	1838	DTNB	0.000530412	NA	1	3.866	0	NA	NA	NA	NA	No	NA	4.66964e-08	rs141216273	11
ENSG00000170802	FOXN2	2	48541776	48606433	1	protein_coding	3344	FOXN2	0.392771	-1.68783	0	0	1	3.20787e-13	1.80997e-35	xQTLServer_eQTLs:GTEx/v7/Brain_Cerebellum	NA	No	NA	3.54919e-09	rs7600005	12
ENSG00000115239	GPR75-ASB3	2	53759810	54087170	-1	protein_coding	51130	ASB3	0.247642	NA	1	1.182	1	NA	0.009	CMC_SVA_cis	NA	No	NA	4.02823e-08	rs58359565	13
ENSG00000270898	ASB3	2	53897430	54087297	-1	protein_coding	100302652	GPR75-ASB3	0.247642	NA	1	1.182	1	2.40946e-11	0.00145668	xQTLServer_eQTLs	NA	No	NA	4.02823e-08	rs58359565	13
ENSG00000119866	BCL11A	2	60678302	60780702	-1	protein_coding	53335	BCL11A	0.829	-2.0339	1	14.94	0	NA	NA	NA	NA	No	NA	6.41702e-09	rs10189857	15
ENSG00000115504	EHBP1	2	62900986	63273622	1	protein_coding	23301	EHBP1	0.999749	-0.55417	1	0.124	0	NA	NA	NA	NA	No	NA	2.88721e-08	rs12994674	16
ENSG00000187605	TET3	2	74229840	74335303	1	protein_coding	200424	TET3	0.999943	-2.20176	1	6.374	0	NA	NA	NA	NA	No	NA	2.16166e-08	rs7593050	17
ENSG00000168754	FAM178B	2	97541620	97684175	-1	protein_coding	51252	FAM178B	8.69889e-05	-0.733034	1	0.249	0	NA	NA	NA	NA	No	NA	2.32944e-08	rs78783493	18
ENSG00000115073	ACTR1B	2	98272431	98280570	-1	protein_coding	10120	ACTR1B	0.0316601	-0.221583	0	0	1	1.96436e-20	1.46145e-18	GTEx/v7/Brain_Cerebellar_Hemisphere:GTEx/v7/Brain_Cerebellum	NA	No	NA	2.32944e-08	rs78783493	18
ENSG00000155052	CNTNAP5	2	124782864	125672864	1	protein_coding	129684	CNTNAP5	0.0972729	-1.05216	1	0.895	0	NA	NA	NA	NA	No	NA	2.34408e-08	rs796643	19
ENSG00000168702	LRP1B	2	140988992	142889270	-1	protein_coding	53353	LRP1B	0.999999	-0.165251	1	0.103	0	NA	NA	NA	NA	No	NA	3.00959e-08	rs13034613	20
ENSG00000135999	EPC2	2	149402009	149545130	1	protein_coding	26122	EPC2	0.999952	-0.736455	1	7.973	0	NA	NA	NA	NA	No	NA	4.93277e-08	rs79925967	22
ENSG00000197635	DPP4	2	162848751	162931052	-1	protein_coding	1803	DPP4	4.05741e-10	-0.56917	1	0.781	0	NA	NA	NA	NA	No	NA	5.23225e-09	rs1014445	23
ENSG00000077380	DYNC1I2	2	172543919	172604930	1	protein_coding	1781	DYNC1I2	5.1872e-07	-0.298788	0	0	1	1.16617e-08	8.48931e-07	GTEx/v7/Brain_Cerebellar_Hemisphere:GTEx/v7/Brain_Cerebellum	NA	No	NA	4.99728e-08	rs34636594	24
ENSG00000115840	SLC25A12	2	172640880	172864766	-1	protein_coding	8604	SLC25A12	0.88705	0.218725	0	0	1	2.06221e-11	3.90286e-08	xQTLServer_eQTLs:CMC_SVA_cis:GTEx/v7/Brain_Cerebellar_Hemisphere:GTEx/v7/Brain_Cerebellum:GTEx/v7/Brain_Frontal_Cortex_BA9	NA	No	NA	4.99728e-08	rs34636594	24
ENSG00000172878	METAP1D	2	172864490	172947158	1	protein_coding	254042	METAP1D	1.55558e-06	-0.910147	1	19.54	0	NA	NA	NA	NA	No	NA	4.99728e-08	rs34636594	24
ENSG00000119042	SATB2	2	200134223	200335989	-1	protein_coding	23314	SATB2	0.999563	-1.16977	0	0	1	NA	0.049	CMC_SVA_cis	NA	No	NA	3.20697e-09	rs812760	26
ENSG00000226124	FTCDNL1	2	200625267	200715896	-1	protein_coding	348751	FTCDNL1	NA	NA	1	1.454	1	NA	0.009	CMC_SVA_cis	NA	No	NA	3.20697e-09	rs812760	26
ENSG00000162971	TYW5	2	200794698	200820459	-1	protein_coding	129450	TYW5	2.19729e-07	-0.822528	0	0	1	3.95014e-12	3.09618e-08	CMC_SVA_cis:CMC_NoSVA_cis:GTEx/v7/Brain_Anterior_cingulate_cortex_BA24:GTEx/v7/Brain_Caudate_basal_ganglia:GTEx/v7/Brain_Cerebellar_Hemisphere:GTEx/v7/Brain_Cerebellum:GTEx/v7/Brain_Frontal_Cortex_BA9:GTEx/v7/Brain_Putamen_basal_ganglia	NA	No	NA	3.20697e-09	rs812760	26
ENSG00000036257	CUL3	2	225334867	225450110	-1	protein_coding	8452	CUL3	0.974063	0.0625509	1	12.88	1	2.56574e-05	0.0200458	GTEx/v7/Brain_Caudate_basal_ganglia	NA	No	NA	3.4654e-09	rs72974267	27
ENSG00000144619	CNTN4	3	2140497	3099645	1	protein_coding	152330	CNTN4	0.996606	3.21872	1	3.201	0	NA	NA	NA	NA	No	NA	3.46124e-08	rs5004845	28
ENSG00000164088	PPM1M	3	52279841	52284613	1	protein_coding	132160	PPM1M	0.0923289	-0.870254	0	0	1	1.29717e-08	1.83007e-09	CMC_SVA_cis:GTEx/v7/Brain_Cerebellar_Hemisphere:GTEx/v7/Brain_Cerebellum	NA	No	NA	5.99553e-11	rs4687552	29
ENSG00000163938	GNL3	3	52715172	52728508	1	protein_coding	26354	GNL3	1.5396e-09	NA	0	0	1	1.30878e-15	2.09675e-13	xQTLServer_eQTLs:GTEx/v7/Brain_Cerebellum	NA	No	NA	5.99553e-11	rs4687552	29
ENSG00000016864	GLT8D1	3	52728505	52740048	-1	protein_coding	55830	GLT8D1	0.00348978	NA	0	0	1	NA	0.009	CMC_SVA_cis	NA	No	NA	5.99553e-11	rs4687552	29
ENSG00000114904	NEK4	3	52744800	52804965	-1	protein_coding	6787	NEK4	1.2165e-12	-0.30452	0	0	1	NA	0.009	CMC_SVA_cis	NA	No	NA	5.99553e-11	rs4687552	29
ENSG00000162267	ITIH3	3	52828784	52843025	1	protein_coding	3699	ITIH3	6.66881e-12	0.023185	1	5.015	0	NA	NA	NA	NA	No	NA	5.99553e-11	rs4687552	29
ENSG00000055955	ITIH4	3	52846991	52865495	-1	protein_coding	3700	ITIH4	4.63111e-05	0.372344	1	5.015	1	6.20751e-11	4.77676e-13	xQTLServer_eQTLs:BRAINEAC/FCTX:BRAINEAC/HIPP:BRAINEAC/MEDU:BRAINEAC/TCTX:BRAINEAC/THAL:BRAINEAC/WHMT:BRAINEAC/aveALL:GTEx/v7/Brain_Amygdala:GTEx/v7/Brain_Anterior_cingulate_cortex_BA24:GTEx/v7/Brain_Caudate_basal_ganglia:GTEx/v7/Brain_Cerebellum:GTEx/v7/Brain_Cortex:GTEx/v7/Brain_Frontal_Cortex_BA9:GTEx/v7/Brain_Hippocampus:GTEx/v7/Brain_Hypothalamus:GTEx/v7/Brain_Putamen_basal_ganglia	NA	No	NA	5.99553e-11	rs4687552	29
ENSG00000163935	SFMBT1	3	52937588	53080766	-1	protein_coding	51460	SFMBT1	0.995894	-0.337614	0	0	1	NA	0.009	CMC_SVA_cis:CMC_NoSVA_cis	NA	No	NA	5.99553e-11	rs4687552	29
ENSG00000185565	LSAMP	3	115521235	117716095	-1	protein_coding	4045	LSAMP	0.946284	NA	2	2.867	0	NA	NA	NA	NA	No	NA	1.87158e-09	rs9878792;rs1499972	1 day, 10:35:00
ENSG00000174963	ZIC4	3	147103833	147124647	-1	protein_coding	84107	ZIC4	0.0018169	-1.43407	1	21.8	1	NA	0.009	CMC_SVA_cis:CMC_NoSVA_cis	NA	No	NA	1.10715e-08	rs2279829	36
ENSG00000152977	ZIC1	3	147111209	147228080	1	protein_coding	7545	ZIC1	0.825224	-1.66416	1	21.8	0	NA	NA	NA	NA	No	NA	1.10715e-08	rs2279829	36
ENSG00000169251	NMD3	3	160822484	160971320	1	protein_coding	51068	NMD3	4.42262e-05	1.34475	1	5.26	1	NA	0.009	CMC_SVA_cis	NA	No	NA	2.05951e-08	rs6794601	37
ENSG00000196542	SPTSSB	3	161062580	161090668	-1	protein_coding	165679	SPTSSB	0.00589959	0.204354	0	0	1	2.66953e-06	0.000979593	GTEx/v7/Brain_Cerebellum	NA	No	NA	2.05951e-08	rs6794601	37
ENSG00000109680	TBC1D19	4	26578059	26756973	1	protein_coding	55296	TBC1D19	0.0161012	-0.196534	1	0.721	0	NA	NA	NA	NA	No	NA	3.81125e-08	rs11733702	39
ENSG00000151834	GABRA2	4	46250444	46477247	-1	protein_coding	2555	GABRA2	0.976964	0.780311	1	2.856	1	6.03102e-11	0.00364615	xQTLServer_eQTLs	NA	No	NA	3.46124e-08	rs172156	42
ENSG00000145242	EPHA5	4	66185281	66536213	-1	protein_coding	2044	EPHA5	0.00039007	0.781725	1	6.08	0	NA	NA	NA	NA	No	NA	2.247e-08	rs13124331	43
ENSG00000138821	SLC39A8	4	103172198	103352415	-1	protein_coding	64116	SLC39A8	0.891567	-0.202749	1	23.1	0	NA	NA	NA	NA	No	NA	4.19955e-14	rs13107325	44
ENSG00000109323	MANBA	4	103552660	103682151	-1	protein_coding	4126	MANBA	1.14972e-11	-0.195397	1	3.9	1	1.24019e-26	7.49778e-19	xQTLServer_eQTLs:GTEx/v7/Brain_Cerebellum	NA	No	NA	4.33866e-08	rs223496	45
ENSG00000145354	CISD2	4	103790135	103810399	1	protein_coding	493856	CISD2	0.649111	-0.514322	0	0	1	2.47359e-23	1.49545e-15	xQTLServer_eQTLs	NA	No	NA	4.33866e-08	rs223496	45
ENSG00000164037	SLC9B1	4	103806205	103940896	-1	protein_coding	150159	SLC9B1	8.48795e-05	-0.347279	0	0	1	NA	0.009	CMC_SVA_cis	NA	No	NA	4.33866e-08	rs223496	45
ENSG00000138778	CENPE	4	104026963	104119566	-1	protein_coding	1062	CENPE	0.645841	0.250415	0	0	1	NA	0.009	CMC_SVA_cis:CMC_NoSVA_cis	NA	No	NA	4.33866e-08	rs223496	45
ENSG00000170571	EMB	5	49692026	49739082	-1	protein_coding	133418	EMB	6.39337e-05	0.173956	0	0	1	NA	0.009	CMC_SVA_cis:CMC_NoSVA_cis	NA	No	NA	1.50617e-08	rs2009482	47
ENSG00000035499	DEPDC1B	5	59892739	59996017	-1	protein_coding	55789	DEPDC1B	2.28514e-05	-0.136419	0	0	1	8.02283e-06	0.00316755	GTEx/v7/Brain_Cerebellar_Hemisphere	NA	No	NA	4.54025e-08	rs34622	48
ENSG00000164181	ELOVL7	5	60047618	60140216	-1	protein_coding	79993	ELOVL7	0.00156092	-0.509657	0	0	1	NA	0.049	CMC_SVA_cis	NA	No	NA	4.54025e-08	rs34622	48
ENSG00000049167	ERCC8	5	60169658	60240900	-1	protein_coding	1161	ERCC8	8.57283e-09	1.00092	0	0	1	0.000683671	0.00899951	BRAINEAC/OCTX	NA	No	NA	4.54025e-08	rs34622	48
ENSG00000164182	NDUFAF2	5	60240956	60448853	1	protein_coding	91942	NDUFAF2	3.85651e-07	0.323767	0	0	1	NA	0.009	CMC_SVA_cis	NA	No	NA	4.54025e-08	rs34622	48
ENSG00000188725	SMIM15	5	60453536	60458301	-1	protein_coding	643155	SMIM15	0.22832	-1.97118	1	2.679	0	NA	NA	NA	NA	No	NA	4.54025e-08	rs34622	48
ENSG00000134982	APC	5	112043195	112181936	1	protein_coding	324	APC	1	1.07201	1	0.587	0	NA	NA	NA	NA	No	NA	2.93862e-08	rs1822163	51
ENSG00000156475	PPP2R2B	5	145967936	146464347	-1	protein_coding	5521	PPP2R2B	0.900683	-0.121298	1	1.107	0	NA	NA	NA	NA	No	NA	1.66392e-08	rs577197	53
ENSG00000137338	PGBD1	6	28249314	28270326	1	protein_coding	84547	PGBD1	1.46735e-05	-0.0800605	0	0	1	NA	0.009	CMC_SVA_cis	NA	No	NA	5.40429e-11	rs16894116	56
ENSG00000235109	ZSCAN31	6	28292470	28324048	-1	protein_coding	64288	ZSCAN31	3.77127e-09	1.10713	0	0	1	8.93824e-06	7.86927e-07	CMC_SVA_cis:CMC_NoSVA_cis:GTEx/v7/Brain_Hypothalamus	NA	No	NA	5.40429e-11	rs16894116	56
ENSG00000189298	ZKSCAN3	6	28317691	28336947	1	protein_coding	80317	ZKSCAN3	0.000122608	-0.652443	0	0	1	NA	0.009	CMC_SVA_cis	NA	No	NA	5.40429e-11	rs16894116	56
ENSG00000187987	ZSCAN23	6	28399707	28411279	-1	protein_coding	222696	ZSCAN23	0.00270295	0.0706565	1	12.12	1	2.47737e-08	4.25395e-12	CMC_SVA_cis:CMC_NoSVA_cis:BRAINEAC/CRBL:GTEx/v7/Brain_Caudate_basal_ganglia:GTEx/v7/Brain_Cerebellum:GTEx/v7/Brain_Cortex	NA	No	NA	5.40429e-11	rs16894116	56
ENSG00000065609	SNAP91	6	84262599	84419410	-1	protein_coding	9892	SNAP91	0.974351	-1.23274	1	1.857	1	NA	0.009	CMC_SVA_cis	NA	No	NA	2.247e-08	rs2022265	57
ENSG00000135324	MRAP2	6	84743475	84800600	1	protein_coding	112609	MRAP2	0.000348739	1.00647	0	0	1	NA	0.049	CMC_SVA_cis	NA	No	NA	2.247e-08	rs2022265	57
ENSG00000118689	FOXO3	6	108881038	109005977	1	protein_coding	2309	FOXO3	NA	-1.48776	1	8.084	0	NA	NA	NA	NA	Yes	Dorsolateral_Prefrontal_Cortex:Hippocampus	6.12263e-09	rs3800227	59
ENSG00000002822	MAD1L1	7	1855429	2272878	-1	protein_coding	8379	MAD1L1	2.03781e-10	-0.0844627	1	7.513	0	NA	NA	NA	NA	No	NA	8.42103e-11	rs10950415	61
ENSG00000122687	FTSJ2	7	2273866	2281840	-1	protein_coding	29960	MRM2	1.97488e-05	0.0965956	0	0	1	NA	0.049	CMC_SVA_cis	NA	No	NA	8.42103e-11	rs10950415	61
ENSG00000105866	SP4	7	21467652	21554440	1	protein_coding	6671	SP4	0.951288	0.671149	1	3.056	0	NA	NA	NA	NA	No	NA	4.64478e-08	rs12670598	62
ENSG00000183166	CALN1	7	71244476	71912136	-1	protein_coding	83698	CALN1	0.15365	1.04142	1	0.257	1	NA	0.009	CMC_SVA_cis	NA	No	NA	1.69269e-08	rs2944805	63
ENSG00000187391	MAGI2	7	77646393	79082890	-1	protein_coding	9863	MAGI2	0.883174	-1.16025	1	2.975	0	NA	NA	NA	NA	No	NA	4.81485e-09	rs440900	64
ENSG00000164815	ORC5	7	103766788	103848495	-1	protein_coding	5001	ORC5	2.28835e-05	1.08875	1	5.5	0	NA	NA	NA	NA	No	NA	4.02823e-08	rs17326034	65
ENSG00000128610	FEZF1	7	121941448	121950745	-1	protein_coding	389549	FEZF1	0.298172	-0.352664	1	5.124	0	NA	NA	NA	NA	No	NA	4.29898e-08	rs988720	67
ENSG00000081803	CADPS2	7	121958481	122526813	-1	protein_coding	93664	CADPS2	0.997779	NA	1	5.124	0	NA	NA	NA	NA	No	NA	4.29898e-08	rs988720	67
ENSG00000175806	MSRA	8	9911778	10286401	1	protein_coding	4482	MSRA	1.69976e-06	0.60153	0	0	1	4.47008e-07	7.39564e-05	GTEx/v7/Brain_Spinal_cord_cervical_c-1	NA	No	NA	5.69667e-10	rs657913	68
ENSG00000186523	FAM86B1	8	12039605	12051642	-1	protein_coding	85002	FAM86B1	0.74446	-0.801741	0	0	1	NA	0.049	CMC_SVA_trans	NA	No	NA	5.69667e-10	rs657913	68
ENSG00000147471	PROSC	8	37620111	37637283	1	protein_coding	11212	PROSC	0.297119	-1.02589	0	0	1	0.000142595	0.028461	BRAINEAC/HIPP	NA	No	NA	1.80613e-09	rs7012844	69
ENSG00000147465	STAR	8	38001167	38008783	-1	protein_coding	6770	STAR	3.07154e-07	0.78696	0	0	1	NA	0.049	CMC_SVA_cis	NA	No	NA	1.80613e-09	rs7012844	69
ENSG00000175324	LSM1	8	38020839	38034248	-1	protein_coding	27257	LSM1	0.931277	-0.320883	0	0	1	7.09952e-19	4.29213e-11	xQTLServer_eQTLs	NA	No	NA	1.80613e-09	rs7012844	69
ENSG00000156735	BAG4	8	38034051	38070819	1	protein_coding	9530	BAG4	0.0237409	-0.434242	0	0	1	0.000101634	0.0257638	CMC_SVA_cis:BRAINEAC/HIPP	NA	No	NA	1.80613e-09	rs7012844	69
ENSG00000085788	DDHD2	8	38082736	38133076	1	protein_coding	23259	DDHD2	3.0964e-08	-1.45804	0	0	1	1.60549e-08	7.19572e-06	CMC_SVA_cis:GTEx/v7/Brain_Caudate_basal_ganglia:GTEx/v7/Brain_Cerebellum	NA	No	NA	1.80613e-09	rs7012844	69
ENSG00000147535	PPAPDC1B	8	38120648	38126761	-1	protein_coding	84513	PLPP5	3.06882e-07	-0.702559	0	0	1	3.45315e-17	2.08765e-09	xQTLServer_eQTLs:GTEx/v7/Brain_Cerebellum	NA	No	NA	1.80613e-09	rs7012844	69
ENSG00000147548	WHSC1L1	8	38127215	38239790	-1	protein_coding	54904	WHSC1L1	1	-2.66855	1	2.735	1	NA	0.009	CMC_SVA_cis	NA	No	NA	1.80613e-09	rs7012844	69
ENSG00000165046	LETM2	8	38243725	38267045	1	protein_coding	137994	LETM2	1.34236e-10	-0.443339	1	2.735	0	NA	NA	NA	NA	No	NA	1.80613e-09	rs7012844	69
ENSG00000171045	TSNARE1	8	143293441	143484601	-1	protein_coding	203062	TSNARE1	3.60235e-07	NA	1	7.397	1	7.76616e-07	3.07268e-12	CMC_SVA_cis:GTEx/v7/Brain_Cerebellar_Hemisphere	NA	No	NA	5.16561e-09	rs7832163	75
ENSG00000176956	LY6H	8	144239331	144242128	-1	protein_coding	4062	LY6H	0.460606	NA	1	4.731	1	2.79809e-22	1.69163e-14	xQTLServer_eQTLs:CMC_SVA_cis:GTEx/v7/Brain_Cerebellar_Hemisphere:GTEx/v7/Brain_Cerebellum	NA	No	NA	2.90174e-08	rs7007949	76
ENSG00000182851	GPIHBP1	8	144295068	144299044	1	protein_coding	338328	GPIHBP1	0.023781	-0.412251	0	0	1	NA	0.009	CMC_SVA_cis:CMC_NoSVA_cis	NA	No	NA	2.90174e-08	rs7007949	76
ENSG00000150347	ARID5B	10	63661059	63856703	1	protein_coding	84159	ARID5B	0.99989	-1.13936	1	0.091	1	NA	0.049	CMC_SVA_cis	NA	Yes	Hippocampus	3.56554e-08	rs10821946	79
ENSG00000138311	ZNF365	10	64133951	64431771	1	protein_coding	22891	ZNF365	3.62115e-05	-0.151965	1	3.321	0	NA	NA	NA	NA	Yes	Dorsolateral_Prefrontal_Cortex:Hippocampus	2.36559e-08	rs7068164;rs10821946	79:80
ENSG00000156113	KCNMA1	10	78629359	79398353	-1	protein_coding	3778	KCNMA1	0.999217	NA	1	15.27	0	NA	NA	NA	NA	No	NA	3.55159e-08	rs11001965	81
ENSG00000182771	GRID1	10	87359312	88126250	-1	protein_coding	2894	GRID1	0.950796	2.85081	1	6.891	0	NA	NA	NA	NA	No	NA	5.98044e-09	rs10887584	82
ENSG00000120055	C10orf95	10	104209594	104211300	-1	protein_coding	79946	C10orf95	0.0113912	-0.659448	1	8.134	0	NA	NA	NA	NA	No	NA	2.03044e-08	rs74153155	83
ENSG00000138111	TMEM180	10	104221149	104236802	1	protein_coding	79847	MFSD13A	0.000178664	2.88275	1	8.134	1	NA	0.009	CMC_SVA_cis:CMC_NoSVA_cis	NA	No	NA	2.03044e-08	rs74153155	83
ENSG00000138175	ARL3	10	104433488	104474164	-1	protein_coding	403	ARL3	0.716101	-0.600026	0	0	2	1.97639e-06	0.000429828	GTEx/v7/Brain_Cerebellum	NA	No	NA	4.19955e-14	rs74153155;rs10883826	83:84
ENSG00000166272	WBP1L	10	104503727	104576021	1	protein_coding	54838	WBP1L	0.909387	0.61464	0	0	1	NA	0.009	CMC_SVA_cis:CMC_NoSVA_cis	NA	Yes	Hippocampus	4.19955e-14	rs10883826	84
ENSG00000166275	C10orf32	10	104613980	104624718	1	protein_coding	119032	BORCS7	0.0316379	0.490358	0	0	1	1.0069e-26	6.08738e-19	xQTLServer_eQTLs:CMC_SVA_cis:CMC_NoSVA_cis:BRAINEAC/FCTX:BRAINEAC/aveALL:GTEx/v7/Brain_Caudate_basal_ganglia:GTEx/v7/Brain_Cerebellar_Hemisphere:GTEx/v7/Brain_Cerebellum:GTEx/v7/Brain_Cortex:GTEx/v7/Brain_Hypothalamus	NA	No	NA	4.19955e-14	rs10883826	84
ENSG00000270316	C10orf32-ASMT	10	104614029	104661656	1	protein_coding	100528007	BORCS7	NA	NA	0	0	1	5.46301e-05	0.00252473	BRAINEAC/CRBL:BRAINEAC/FCTX:BRAINEAC/aveALL	NA	No	NA	4.19955e-14	rs10883826	84
ENSG00000214435	AS3MT	10	104629273	104661656	1	protein_coding	57412	AS3MT	5.09138e-07	0.726881	0	0	1	4.29091e-25	2.28795e-18	xQTLServer_eQTLs:CMC_SVA_cis:CMC_NoSVA_cis:BRAINEAC/CRBL:BRAINEAC/FCTX:BRAINEAC/aveALL:GTEx/v7/Brain_Cerebellar_Hemisphere:GTEx/v7/Brain_Cerebellum:GTEx/v7/Brain_Cortex:GTEx/v7/Brain_Hippocampus:GTEx/v7/Brain_Hypothalamus	NA	No	NA	4.19955e-14	rs10883826	84
ENSG00000148842	CNNM2	10	104678050	104849978	1	protein_coding	54805	CNNM2	0.994106	-0.511524	1	2.281	1	NA	0.009	CMC_SVA_cis	NA	No	NA	4.19955e-14	rs10883826	84
ENSG00000156395	SORCS3	10	106400859	107024993	1	protein_coding	22986	SORCS3	0.325134	0.170375	1	2.61	0	NA	NA	NA	NA	No	NA	3.29008e-08	rs6584649	85
ENSG00000148948	LRRC4C	11	40135753	41481323	-1	protein_coding	57689	LRRC4C	0.953731	-1.11504	1	8.151	0	NA	NA	NA	NA	No	NA	2.90174e-08	rs998290	88
ENSG00000149179	C11orf49	11	46958240	47185936	1	protein_coding	79096	C11orf49	5.45468e-07	0.564558	0	0	1	NA	0.009	CMC_SVA_cis	NA	No	NA	2.75199e-08	rs11570094	89
ENSG00000110514	MADD	11	47290712	47351582	1	protein_coding	8567	MADD	0.000901823	-0.37505	1	1.883	1	4.77819e-05	1.36275e-07	GTEx/v7/Brain_Cerebellar_Hemisphere:GTEx/v7/Brain_Cerebellum	NA	No	NA	2.75199e-08	rs11570094	89
ENSG00000134571	MYBPC3	11	47352957	47374253	-1	protein_coding	4607	MYBPC3	1.35054e-06	-0.432352	1	1.883	0	NA	NA	NA	NA	No	NA	2.75199e-08	rs11570094	89
ENSG00000172247	C1QTNF4	11	47611216	47616211	-1	protein_coding	114900	C1QTNF4	0.679081	NA	0	0	1	2.62137e-05	0.000646875	GTEx/v7/Brain_Cerebellar_Hemisphere	NA	No	NA	2.75199e-08	rs11570094	89
ENSG00000109919	MTCH2	11	47638867	47664175	-1	protein_coding	23788	MTCH2	0.166788	0.0369336	0	0	1	9.86076e-32	5.96148e-24	xQTLServer_eQTLs:BRAINEAC/CRBL:GTEx/v7/Brain_Cortex:GTEx/v7/Brain_Frontal_Cortex_BA9:GTEx/v7/Brain_Nucleus_accumbens_basal_ganglia	NA	No	NA	2.75199e-08	rs11570094	89
ENSG00000110076	NRXN2	11	64373646	64490660	-1	protein_coding	9379	NRXN2	0.999896	NA	1	9.036	0	NA	NA	NA	NA	No	NA	4.3906e-08	rs61884411	90
ENSG00000149294	NCAM1	11	112831997	113149158	1	protein_coding	4684	NCAM1	NA	NA	1	0.269	0	NA	NA	NA	NA	No	NA	8.04469e-09	rs1836798	91
ENSG00000198657	OR8B4	11	124293807	124294789	-1	protein_coding	283162	OR8B4	0.707744	0.242489	1	0.504	0	NA	NA	NA	NA	No	NA	2.36559e-08	rs57702670	92
ENSG00000064199	SPA17	11	124543694	124567414	1	protein_coding	53340	SPA17	0.00626347	-0.479309	0	0	1	NA	0.009	CMC_SVA_cis:CMC_NoSVA_cis	NA	No	NA	5.13746e-09	rs71491831	93
ENSG00000154146	NRGN	11	124609742	124617106	1	protein_coding	4900	NRGN	0.536942	-0.467861	1	0.083	0	NA	NA	NA	NA	No	NA	5.13746e-09	rs71491831	93
ENSG00000151067	CACNA1C	12	2079952	2802108	1	protein_coding	775	CACNA1C	0.999998	-0.354015	1	2.169	1	5.85183e-05	0.0468985	BRAINEAC/CRBL	NA	No	NA	1.67841e-08	rs68089646	94
ENSG00000075035	WSCD2	12	108523248	108644314	1	protein_coding	9671	WSCD2	0.494026	1.17162	1	0.467	0	NA	NA	NA	NA	No	NA	2.61332e-08	rs1426371	95
ENSG00000130779	CLIP1	12	122755979	122907179	-1	protein_coding	6249	CLIP1	0.968496	0.285418	1	3.39	0	NA	NA	NA	NA	No	NA	8.39575e-09	rs11057686	96
ENSG00000196498	NCOR2	12	124808961	125052135	-1	protein_coding	9612	NCOR2	1	0.737392	1	22.9	0	NA	NA	NA	NA	No	NA	3.29008e-08	rs2229840	97
ENSG00000139517	LNX2	13	28120050	28194541	-1	protein_coding	222484	LNX2	0.215282	1.27159	1	4.606	0	NA	NA	NA	NA	No	NA	4.26903e-08	rs7317084	98
ENSG00000186184	POLR1D	13	28194903	28241548	1	protein_coding	51082	POLR1D	0.257869	NA	1	4.606	1	1.04246e-24	6.30238e-17	xQTLServer_eQTLs:CMC_SVA_cis:CMC_NoSVA_cis:GTEx/v7/Brain_Cerebellar_Hemisphere:GTEx/v7/Brain_Cerebellum	NA	No	NA	4.26903e-08	rs7317084	98
ENSG00000139746	RBM26	13	79885962	79980612	-1	protein_coding	64062	RBM26	0.999997	0.978767	1	0.604	1	2.43371e-05	0.0015143	GTEx/v7/Brain_Cerebellum	NA	No	NA	3.54442e-09	rs9545073	99
ENSG00000102471	NDFIP2	13	80055287	80130210	1	protein_coding	54602	NDFIP2	0.801879	-0.744543	0	0	1	NA	0.009	CMC_SVA_cis	NA	No	NA	3.54442e-09	rs9545073	99
ENSG00000127152	BCL11B	14	99635624	99737861	-1	protein_coding	64919	BCL11B	0.929785	-2.62425	1	1.158	0	NA	NA	NA	NA	No	NA	2.39277e-08	rs2614464	102
ENSG00000166170	BAG5	14	104022881	104029168	-1	protein_coding	9529	BAG5	0.0432182	-0.768927	1	0.448	0	NA	NA	NA	NA	No	NA	1.80613e-09	rs12893668	103
ENSG00000126214	KLC1	14	104028233	104167888	1	protein_coding	3831	KLC1	0.514955	NA	0	0	1	NA	0.009	CMC_SVA_cis	NA	No	NA	1.80613e-09	rs12893668	103
ENSG00000088808	PPP1R13B	14	104200089	104313927	-1	protein_coding	23368	PPP1R13B	0.976929	-0.731116	0	0	1	NA	0.049	CMC_SVA_cis	NA	No	NA	1.80613e-09	rs12893668	103
ENSG00000137872	SEMA6D	15	47476298	48066420	1	protein_coding	80031	SEMA6D	0.99947	-0.259467	1	7.478	0	NA	NA	NA	NA	No	NA	2.247e-08	rs281299	104
ENSG00000166128	RAB8B	15	63481668	63559981	1	protein_coding	51762	RAB8B	0.0495152	-1.02894	1	8.246	0	NA	NA	NA	NA	No	NA	4.35044e-08	rs16946692	105
ENSG00000041357	PSMA4	15	78832747	78841604	1	protein_coding	5685	PSMA4	0.620424	0.678455	0	0	1	NA	0.009	CMC_SVA_cis	NA	No	NA	2.90174e-08	rs518425	106
ENSG00000169684	CHRNA5	15	78857862	78887611	1	protein_coding	1138	CHRNA5	2.40947e-06	0.421142	1	3.882	0	NA	NA	NA	NA	No	NA	2.90174e-08	rs518425	106
ENSG00000080644	CHRNA3	15	78885394	78913637	-1	protein_coding	1136	CHRNA3	0.00706164	0.0115733	1	3.882	1	1.2668e-06	3.2783e-22	GTEx/v7/Brain_Caudate_basal_ganglia:GTEx/v7/Brain_Nucleus_accumbens_basal_ganglia	NA	No	NA	2.90174e-08	rs518425	106
ENSG00000136378	ADAMTS7	15	79051545	79103773	-1	protein_coding	11173	ADAMTS7	2.98949e-07	NA	0	0	1	0.00134656	0.0335301	BRAINEAC/OCTX	NA	No	NA	2.90174e-08	rs518425	106
ENSG00000140538	NTRK3	15	88418230	88799999	-1	protein_coding	4916	NTRK3	0.978536	NA	1	2.499	0	NA	NA	NA	NA	No	NA	3.81796e-08	rs34443447	107
ENSG00000140522	RLBP1	15	89753100	89764982	-1	protein_coding	6017	RLBP1	5.41121e-05	0.967032	0	0	1	NA	0.009	CMC_SVA_cis:CMC_NoSVA_cis	NA	No	NA	1.97685e-08	rs57272144	108
ENSG00000140521	POLG	15	89859534	89878092	-1	protein_coding	5428	POLG	4.1245e-05	-0.268214	0	0	1	6.13539e-11	0.00370925	xQTLServer_eQTLs	NA	No	NA	1.97685e-08	rs57272144	108
ENSG00000140564	FURIN	15	91411822	91426688	1	protein_coding	5045	FURIN	0.999933	-0.15638	1	0.821	1	NA	0.009	CMC_SVA_cis:CMC_NoSVA_cis	NA	No	NA	3.87429e-11	rs8027450	109
ENSG00000182511	FES	15	91426925	91439006	1	protein_coding	2242	FES	2.7739e-05	NA	1	0.821	1	NA	0.049	CMC_SVA_cis	NA	No	NA	3.87429e-11	rs8027450	109
ENSG00000078328	RBFOX1	16	6069095	7763340	1	protein_coding	54715	RBFOX1	0.935961	1.09605	1	0.991	0	NA	NA	NA	NA	No	NA	5.06526e-09	rs9674069	111
ENSG00000172137	CALB2	16	71392616	71424341	1	protein_coding	794	CALB2	0.0012389	-0.281638	1	0.44	0	NA	NA	NA	NA	No	NA	4.09281e-09	rs62055056	114
ENSG00000140829	DHX38	16	72127461	72146811	1	protein_coding	9785	DHX38	1.03801e-06	0.106969	0	0	1	NA	0.049	CMC_SVA_cis	NA	No	NA	4.09281e-09	rs62055056	114
ENSG00000070366	SMG6	17	1963133	2207065	-1	protein_coding	23293	SMG6	0.999935	-0.496661	1	6.79	0	NA	NA	NA	NA	No	NA	5.35036e-09	rs8077194	115
ENSG00000167720	SRR	17	2206677	2228554	1	protein_coding	63826	SRR	0.179017	NA	0	0	1	2.67195e-05	0.00273983	CMC_SVA_cis:CMC_NoSVA_cis:BRAINEAC/CRBL	NA	No	NA	5.35036e-09	rs8077194	115
ENSG00000181856	SLC2A4	17	7184986	7191576	1	protein_coding	6517	SLC2A4	0.135387	-0.200421	0	0	1	2.9967e-07	0.00778471	BRAINEAC/CRBL	NA	No	NA	3.24211e-08	rs9902772	116
ENSG00000006047	YBX2	17	7191571	7197934	-1	protein_coding	51087	YBX2	0.968726	NA	0	0	1	5.66694e-06	0.0496472	BRAINEAC/CRBL	NA	No	NA	3.24211e-08	rs9902772	116
ENSG00000181323	SPEM1	17	7323679	7324951	1	protein_coding	374768	SPEM1	0.0234531	-0.21509	0	0	1	4.3403e-06	0.00798751	BRAINEAC/CRBL	NA	No	NA	3.24211e-08	rs9902772	116
ENSG00000259224	SLC35G6	17	7384721	7386383	1	protein_coding	643664	SLC35G6	0.000990015	0.39034	0	0	1	0.000232881	0.0423091	BRAINEAC/CRBL	NA	No	NA	3.24211e-08	rs9902772	116
ENSG00000170004	CHD3	17	7788124	7816078	1	protein_coding	1107	CHD3	1	-0.359996	1	3.201	0	NA	NA	NA	NA	No	NA	3.24211e-08	rs9902772	116
ENSG00000170049	KCNAB3	17	7825177	7833121	-1	protein_coding	9196	KCNAB3	6.03306e-12	-0.0306089	1	3.201	0	NA	NA	NA	NA	No	NA	3.24211e-08	rs9902772	116
ENSG00000179148	ALOXE3	17	7999218	8022365	-1	protein_coding	59344	ALOXE3	2.16325e-13	0.822045	0	0	1	1.39191e-05	0.0168244	BRAINEAC/CRBL	NA	No	NA	3.24211e-08	rs9902772	116
ENSG00000120088	CRHR1	17	43699267	43913194	1	protein_coding	1394	CRHR1	0.792134	2.03809	0	0	1	NA	0.009	CMC_SVA_cis	NA	No	NA	2.61401e-08	rs199500	117
ENSG00000185294	SPPL2C	17	43922256	43924438	1	protein_coding	162540	SPPL2C	2.29525e-05	0.187395	0	0	1	1.22603e-10	1.40086e-16	BRAINEAC/CRBL:GTEx/v7/Brain_Cerebellar_Hemisphere:GTEx/v7/Brain_Cerebellum	NA	No	NA	2.61401e-08	rs199500	117
ENSG00000186868	MAPT	17	43971748	44105700	1	protein_coding	4137	MAPT	4.68265e-05	2.01024	0	0	1	6.10457e-25	3.69061e-17	xQTLServer_eQTLs:CMC_SVA_cis:BRAINEAC/CRBL:BRAINEAC/MEDU:BRAINEAC/TCTX	NA	No	NA	2.61401e-08	rs199500	117
ENSG00000256762	STH	17	44076616	44077060	1	protein_coding	246744	STH	0.00444467	0.274193	0	0	1	0.00199359	0.00467071	BRAINEAC/FCTX:BRAINEAC/TCTX:BRAINEAC/aveALL	NA	No	NA	2.61401e-08	rs199500	117
ENSG00000120071	KANSL1	17	44107282	44302733	-1	protein_coding	284058	KANSL1	0.999734	0.0589452	0	0	1	7.19023e-06	7.49062e-05	CMC_SVA_cis:CMC_NoSVA_cis:BRAINEAC/CRBL:BRAINEAC/FCTX:BRAINEAC/HIPP:BRAINEAC/MEDU:BRAINEAC/TCTX:BRAINEAC/THAL:BRAINEAC/WHMT:BRAINEAC/aveALL	NA	No	NA	2.61401e-08	rs199500	117
ENSG00000228696	ARL17B	17	44352150	44439130	-1	protein_coding	100506084	ARL17B	NA	-0.428243	0	0	1	NA	0.009	CMC_SVA_cis	NA	No	NA	2.61401e-08	rs199500	117
ENSG00000176681	LRRC37A	17	44370099	44415160	1	protein_coding	9884	LRRC37A	0.890487	NA	0	0	1	1.12132e-09	2.44407e-26	CMC_SVA_cis:CMC_NoSVA_cis:GTEx/v7/Brain_Caudate_basal_ganglia:GTEx/v7/Brain_Cerebellar_Hemisphere:GTEx/v7/Brain_Cerebellum	NA	No	NA	2.61401e-08	rs199500	117
ENSG00000238083	LRRC37A2	17	44588877	44633016	1	protein_coding	474170	LRRC37A2	NA	NA	0	0	1	0	0	xQTLServer_eQTLs:CMC_SVA_cis:CMC_NoSVA_cis:BRAINEAC/FCTX:BRAINEAC/HIPP:BRAINEAC/MEDU:BRAINEAC/TCTX:BRAINEAC/THAL:BRAINEAC/WHMT:BRAINEAC/aveALL:GTEx/v7/Brain_Amygdala:GTEx/v7/Brain_Anterior_cingulate_cortex_BA24:GTEx/v7/Brain_Caudate_basal_ganglia:GTEx/v7/Brain_Cerebellar_Hemisphere:GTEx/v7/Brain_Cerebellum:GTEx/v7/Brain_Cortex:GTEx/v7/Brain_Frontal_Cortex_BA9:GTEx/v7/Brain_Hippocampus:GTEx/v7/Bra…	NA	No	NA	2.61401e-08	rs199500	117
ENSG00000185829	ARL17A	17	44594068	44657088	-1	protein_coding	51326	ARL17A	NA	-2.38258	0	0	1	3.81315e-13	7.0675e-24	CMC_SVA_cis:CMC_NoSVA_cis:GTEx/v7/Brain_Anterior_cingulate_cortex_BA24:GTEx/v7/Brain_Caudate_basal_ganglia:GTEx/v7/Brain_Cerebellar_Hemisphere:GTEx/v7/Brain_Cerebellum:GTEx/v7/Brain_Cortex:GTEx/v7/Brain_Frontal_Cortex_BA9:GTEx/v7/Brain_Hypothalamus:GTEx/v7/Brain_Nucleus_accumbens_basal_ganglia:GTEx/v7/Brain_Putamen_basal_ganglia	NA	No	NA	2.61401e-08	rs199500	117
ENSG00000108379	WNT3	17	44839872	44910520	-1	protein_coding	7473	WNT3	0.946108	-0.191111	1	10.93	1	NA	0.009	CMC_SVA_cis	NA	No	NA	2.61401e-08	rs199500	117
ENSG00000159199	ATP5G1	17	46970127	46973233	1	protein_coding	516	ATP5G1	0.327526	-0.0240793	0	0	1	1.27834e-05	1.04298e-07	GTEx/v7/Brain_Cerebellar_Hemisphere:GTEx/v7/Brain_Cerebellum	NA	No	NA	1.87136e-08	rs62078384	118
ENSG00000159202	UBE2Z	17	46985731	47006418	1	protein_coding	65264	UBE2Z	0.927559	0.175157	0	0	1	2.42176e-16	1.46411e-08	xQTLServer_eQTLs:CMC_SVA_cis:BRAINEAC/HIPP	NA	No	NA	1.87136e-08	rs62078384	118
ENSG00000159210	SNF8	17	47006678	47022479	-1	protein_coding	11267	SNF8	0.290874	1.13061	0	0	1	NA	0.009	CMC_SVA_cis:CMC_NoSVA_cis	NA	No	NA	1.87136e-08	rs62078384	118
ENSG00000159224	GIP	17	47035916	47045958	-1	protein_coding	2695	GIP	0.162839	0.403028	1	1.078	0	NA	NA	NA	NA	No	NA	1.87136e-08	rs62078384	118
ENSG00000159217	IGF2BP1	17	47074774	47133012	1	protein_coding	10642	IGF2BP1	0.998574	-1.70191	0	0	1	0.00157749	0.0247042	BRAINEAC/CRBL	NA	No	NA	1.87136e-08	rs62078384	118
ENSG00000176809	LRRC37A3	17	62850430	62915598	-1	protein_coding	374819	LRRC37A3	NA	-0.0971379	0	0	1	0	0	xQTLServer_eQTLs:CMC_SVA_trans	NA	No	NA	2.61401e-08	rs199500	117
ENSG00000186665	C17orf58	17	65987217	65989765	-1	protein_coding	284018	C17orf58	0.0821564	0.225875	0	0	1	7.22274e-05	0.000113124	BRAINEAC/CRBL:BRAINEAC/MEDU	NA	No	NA	2.61401e-08	rs199500	117
ENSG00000141627	DYM	18	46570039	46987717	-1	protein_coding	54808	DYM	5.18112e-09	-0.135201	1	2.931	0	NA	NA	NA	NA	No	NA	4.5672e-08	rs7232791	119
ENSG00000196628	TCF4	18	52889562	53332018	-1	protein_coding	6925	TCF4	0.999867	0.443466	1	0.233	0	NA	NA	NA	NA	No	NA	3.57855e-11	rs72930755	120
ENSG00000198597	ZNF536	19	30719197	31204445	1	protein_coding	9745	ZNF536	0.965217	-0.424049	1	4.146	0	NA	NA	NA	NA	No	NA	3.52736e-08	rs17313907	122
ENSG00000205930	C21orf49	21	34144411	34266043	1	protein_coding	54067	C21orf62-AS1	NA	NA	1	4.273	0	NA	NA	NA	NA	No	NA	1.38428e-08	rs11700855	125
ENSG00000100403	ZC3H7B	22	41697526	41756151	1	protein_coding	23264	ZC3H7B	0.990762	-0.628158	1	8.813	0	NA	NA	NA	NA	No	NA	2.09057e-08	rs11090045	126
ENSG00000167074	TEF	22	41763337	41795330	1	protein_coding	7008	TEF	0.421036	0.114829	1	8.813	0	NA	NA	NA	NA	No	NA	2.09057e-08	rs11090045	126
ENSG00000100413	POLR3H	22	41921808	41940610	-1	protein_coding	171568	POLR3H	0.00200711	-1.30585	0	0	2	1.67258e-18	1.01118e-10	xQTLServer_eQTLs:CMC_SVA_cis:CMC_NoSVA_cis:GTEx/v7/Brain_Cortex	NA	No	NA	8.36802e-09	rs11090045;rs150398197	126:127
ENSG00000172346	CSDC2	22	41956767	41973745	1	protein_coding	27254	CSDC2	0.0798035	0.319356	0	0	2	0	0	xQTLServer_eQTLs:CMC_SVA_cis:CMC_NoSVA_cis:GTEx/v7/Brain_Frontal_Cortex_BA9	NA	No	NA	8.36802e-09	rs11090045;rs150398197	126:127
ENSG00000198911	SREBF2	22	42229109	42303312	1	protein_coding	6721	SREBF2	0.996272	0.410467	0	0	1	4.25187e-05	0.0147292	BRAINEAC/WHMT	NA	No	NA	8.36802e-09	rs150398197	127
ENSG00000100162	CENPM	22	42334725	42343168	-1	protein_coding	79019	CENPM	0.213984	0.020299	0	0	1	4.83379e-05	8.51756e-08	GTEx/v7/Brain_Cerebellum	NA	No	NA	8.36802e-09	rs150398197	127
ENSG00000183066	WBP2NL	22	42394729	42454460	1	protein_coding	164684	WBP2NL	2.07233e-09	0.730693	0	0	1	NA	0.009	CMC_SVA_cis:CMC_NoSVA_cis	NA	No	NA	8.36802e-09	rs150398197	127
ENSG00000198951	NAGA	22	42454358	42466846	-1	protein_coding	4668	NAGA	2.0199e-06	0.183467	0	0	1	NA	0.009	CMC_SVA_cis	NA	No	NA	8.36802e-09	rs150398197	127
ENSG00000100207	TCF20	22	42556019	42739622	-1	protein_coding	6942	TCF20	0.999978	-0.944696	1	0.293	0	NA	NA	NA	NA	No	NA	8.36802e-09	rs150398197	127
ENSG00000197182	FLJ27365	22	46449749	46509808	1	protein_coding	400931	MIRLET7BHG	NA	NA	1	4.799	0	NA	NA	NA	NA	No	NA	8.43023e-09	rs17884691	128
ENSG00000100425	BRD1	22	50166931	50221160	-1	protein_coding	23774	BRD1	0.994535	-0.248149	1	0.142	0	NA	NA	NA	NA	No	NA	7.71955e-09	rs4468	129
ENSG00000130119	GNL3L	23	54556644	54587504	1	protein_coding	54552	GNL3L	0.991954	NA	0	0	1	0.000683671	0.00899951	BRAINEAC/OCTX	NA	No	NA	4.54025e-08	rs34622	48

[truncated: 6 more sheets: Table S10, Table S11, Table S12, Table S13, Table S14, Table S15]
